# Supplementary material for: APOE*4 Risk-Modifying Genes and Drug Targets in Alzheimer’s Disease through Cell-Type Specific Genomic Analyses
Source: medRxiv. 2025 Dec 4:2025.12.02.25341367. Preprint. [Version 1] doi: 10.64898/2025.12.02.25341367 (PMC12704626; doi:10.64898/2025.12.02.25341367)
Supplement: Supplement 1 [file media-1.xlsx]

## Sheet: Table of Contents
	Table of Contents
	eTable 1. Overview of genotyping platforms across all phase-1 AD-related genetic data (ADGC and other cohorts)
	eTable 2. Overview of ADSP cohorts available through NIAGADS DSS (NG00067)
	eTable 3. Sample demographics for European ancestry GWAS
	eTable 4. Sample demographics for African admixed ancestry and Japanese GWAS
	eTable 5. Variant counts for European ancestry GWAS
	eTable 6. Variant counts for African admixed ancestry and Japanese GWAS
	eTable 7. All GWAS variants at suggestive significance (P<1e-5) in different APOE*4 discovery groups
	eTable 8. Number of genes per cell-type for which transcriptogenomic weights could be calculated and significant cTWAS findings were obtained
	eTable 9. Number of unique genetic loci per cell-type for which significant cTWAS findings were obtained
	eTable 10. Full APOE*4 stratified cTWAS results in European ancestry discovery
	eTable 11. GO Biological Process enrichment results for oligodendrocyte cTWAS genes in APOE*4 carriers
	eTable 12. APOE*4 stratified cTWAS consistency analyses in African ancestry cohort
	eTable 13. APOE*4 stratified cTWAS consistency analyses in Japanese ancestry cohort
	eTable 14. Results of cell type specific eQTL co-localization analyses for cTWAS candidate genes
	eTable 15. Results of cell type specific eQTL summary-based Mendelian randomization analyses for cTWAS candidate genes
	eTable 16. scATAC-seq validation for cTWAS candidate gene top colocalized variants and LD variants
	eTable 17. Non-APOE*4 stratified cell-type-specific differentially expressed gene (DEG) analysis results for cTWAS candidate genes
	eTable 18. APOE*4 stratified cell-type-specific differentially expressed gene (DEG) analysis results for cTWAS candidate genes
	eTable 19. Cell-type-gene combinations by evidence intersection
	eTable 20. Cell-type-gene combinations by evidence intersection (excluding MAPT locus genes retaining only MAPT)
	eTable 21. Interacting and AD-related druggable genes of all cTWAS-prioritized genes
	eTable 22. APOE*4 stratified drug enrichment analysis for all cTWAS-prioritized genes and their connected AD-related druggable genes
	eTable 23. Plasma APOE*4 stratified case-control DEG results for cTWAS candidate genes
	eTable 24. Replication of sc-eQTL signals underlying significant APOE*4- cTWAS MAPT and MAPT-AS1 cell-type pairs
	eTable 25. MAPT cTWAS signals with regard to H1 and H2 haplotypes

## Sheet: eTable 1
	eTable 1. Overview of genotyping platforms across all phase-1 AD-related genetic data (ADGC and other cohorts)
	Cohort/Project	Genotyping Platform	Cohort-Platform ID	Sample count	Data Repository
	ACT	Illumina Human 660W-Quad	ACT	2790	NIAGADS (NG00034) / dbGaP (phs000234)
	ADC1	Illumina Human 660W-Quad	ADC1	2731	NIAGADS (NG00022) / NACC
	ADC2	Illumina Human 660W-Quad	ADC2	928	NIAGADS (NG00023) / NACC
	ADC3	Illumina Human OmniExpress	ADC3	1526	NIAGADS (NG00024) / NACC
	ADC4	Illumina Human OmniExpress	ADC4	1054	NIAGADS (NG00068) / NACC
	ADC5	Illumina Human OmniExpress	ADC5	1224	NIAGADS (NG00069) / NACC
	ADC6	Illumina Human OmniExpress	ADC6	1333	NIAGADS (NG00070) / NACC
	ADC7	Illumina Infinium Human OmniExpressExome	ADC7	1462	NIAGADS (NG00071) / NACC
	ADDNEUROMED	Illumina Human 610-Quad	ADM_Q	315	Synapse AddNeuroMed (syn4907804)
		Illumina Human OmniExpress	ADM_O	329	Synapse AddNeuroMed (syn4907804)
	ADNI	Illumina Human 610-Quad	ADNI_1	757	LONI ADNI
		Illumina Human OmniExpress	ADNI_2	361	LONI ADNI
		Illumina Global Screening Array (GSA)	ADNI_3	327	LONI ADNI
		Illumina Omni 2.5	ADNI_O25	812	LONI ADNI
		Whole Genome Sequencing - Illumina	ADNI_WGS	812	LONI ADNI
	ADNI-DOD	Illumina Human OmniExpress	ADNI_DOD	204	LONI ADNIDOD
	ADSP WGS	Whole Genome Sequencing	ADSP_WGS	16906	NIAGADS DSS (NG00067.v5) / NACC
	Indianapolis African-American	Illumina Human 1M-Duo	IIDP_AA	1175	NIAGADS (NG00047)
	Indianapolis Yoruba	Illumina Omni 2.5	IIDP_YOR	1264	dbGaP (phs000378)
	CIDR	Illumina Human Omni1-Quad	CIDR	3101	NIAGADS (NG00015) / dbGAP (phs000496)
	GenADA	Affymetrix 500K	GSK	1571	dbGaP (phs000219)
	HBTRC	Illumina Human Hap650Y	HBTRC_ILL	338	Synapse AMP-AD (syn3159435)
		Illumina Human Hap650Y	HBTRC_PERL	402	Synapse AMP-AD (syn3159435)
	LATC	Illumina Multi-Ethnic – BU	LATC	63	RADC Rush (contact:Gregory_Klein@rush.edu)
	NIA-LOAD	Illumina Human 610-Quad	LOAD	5220	NIAGADS (NG00020)
	MARS	Illumina Multi-Ethnic – BU	MARS	708	RADC Rush (contact:Gregory_Klein@rush.edu)
	MAYO	Illumina Human Hap300	MAYO_1	2099	Synapse AMP-AD (syn5591675) / NIAGADS (NG00029)
	MAYO2	Illumina Omni 2.5	MAYO_2	314	Synapse AMP-AD (syn5550404)
	MIRAGE	Illumina Human CNV370-Duo	MIRAGE_370	397	NIAGADS (NG00031)
		Illumina Human 610-Quad	MIRAGE_610	1105	NIAGADS (NG00031)
	MTC	Illumina Human OmniExpress	MTC	542	NIAGADS (NG00096)
	OHSU	Illumina Human CNV370-Duo	OHSU	647	NIAGADS (NG00017)
	ROSMAP	Affymetrix GeneChip 6.0 - Broad Institute	ROSMAP_1B	1126	RADC Rush (contact:Gregory_Klein@rush.edu) / Synapse AMP-AD
		Affymetrix GeneChip 6.0 - TGen	ROSMAP_1T	582	RADC Rush (contact:Gregory_Klein@rush.edu) / Synapse AMP-AD
		Illumina Human OmniExpress 12 - Chop	ROSMAP_2C	382	RADC Rush (contact:Gregory_Klein@rush.edu) / Synapse AMP-AD
		Illumina Multi-Ethnic - BU	ROSMAP_3BU	494	RADC Rush (contact:Gregory_Klein@rush.edu)
	TARCC	Affymetrix 6.0	TARCC	625	NIAGADS (NG00097)
		Illumina Multi-Ethnic – BU	TARCC_full	2718	TARCC (contact: Bruce.Jones@UTSouthwestern.edu)
	TGEN2	Affymetrix 6.0	TGEN	1599	NIAGADS (NG00028)
	UPITT	Illumina Human Omni1-Quad	UPITT	2440	NIAGADS (NG00026)
	UM/VU/MSSM	Illumina Human 1M-Duo, Illumina 1M	UVM_A	1153	NIAGADS (NG00042)
		Affymetrix 6.0	UVM_B	864	NIAGADS (NG00042)
		Illumina Human 550K. Illumina Human 610-Quad	UVM_C	445	NIAGADS (NG00042)
	WASHU	Illumina Human 610-Quad	WASHU_1	670	NIAGADS (NG00030)
	WASHU2	Illumina Human OmniExpress	WASHU_2	235	NIAGADS (NG00087)
	WHICAP	Illumina Human OmniExpress	WHICAP	647	NIAGADS (NG00093)

## Sheet: eTable 2
	eTable 2. Overview of ADSP cohorts available through NIAGADS DSS (NG00067)
	Study	Accession Number	Related Datasets
	Accelerating Medicines Partnership- Alzheimer’s Disease (AMP-AD)	sa000011	NG00067 – ADSP Umbrella
	Cache County Study	sa000014	NG00067 – ADSP Umbrella
	University of Pittsburgh- Kamboh WGS	sa000012	NG00067 – ADSP Umbrella
	CurePSP and Tau Consortium PSP WGS	sa000016	NG00067 – ADSP Umbrella
	NIH, CurePSP and Tau Consortium PSP WGS	sa000015	NG00067 – ADSP Umbrella
	UCLA Progressive Supranuclear Palsy	sa000017	NG00067 – ADSP Umbrella
	NACC Genentech WGS	sa000013	NG00067 – ADSP Umbrella
	Alzheimer’s Disease Sequencing Project (ADSP)	sa000001	NG00067 – ADSP Umbrella
	Alzheimer’s Disease Neuroimaging Initiative (ADNI)	sa000002	NG00067 – ADSP Umbrella
	Alzheimer’s Disease Genetics Consortium: African Americans (ADGC AA)	sa000003	NG00067 – ADSP Umbrella
	The Familial Alzheimer Sequencing (FASe) project	sa000004	NG00067 – ADSP Umbrella
	Brkanac – Family-based genome scan for AAO of LOAD	sa000005	NG00067 – ADSP Umbrella
	HIHG Miami Families with AD	sa000006	NG00067 – ADSP Umbrella
	Washington Heights/Inwood Columbia Aging Project (WHICAP)	sa000007	NG00067 – ADSP Umbrella
	Charles F. and Joanne Knight Alzheimer’s Disease Research Center (Knight ADRC)	sa000008	NG00067 – ADSP Umbrella
	Corticobasal degeneration Study (CBD)	sa000009	NG00067 – ADSP Umbrella
	Progressive Supranuclear Palsy Study (PSP)	sa000010	NG00067 – ADSP Umbrella

## Sheet: eTable 3
		eTable 3. Sample demographics for European ancestry GWAS
		Dataset			Diagnosis			Pathology			Sex		APOE*4		Age
		Name	Participants after QC (N)		Type	(N (%))		Available (N (%))	AD Path. (N (%))		Female (N (%))		Carriers (N (%))		Age (Mean (SD))
		Stage 1 - ADGC §	24272		CN	12,065 (49.7 %)		1,456 (12.7 %)	274 (18.8 %)		7,197 (59.7 %)		2,918 (24.2 %)		77.7 (8.9)
					clinical-AD	12,207 (50.3 %)		4,374 (34.8 %)	4,374 (100 %)		7,334 (60.1 %)		7,370 (60.4 %)		74.3 (7.7)
		Stage 1 - ADSP §	6253		CN	2,866 (45.8 %)		585 (20.4 %)	42 (7.2 %)		1,732 (60.4 %)		1,034 (36.1 %)		81.7 (6.6)
					clinical-AD	3,387 (54.2 %)		1,915 (56.5 %)	1,915 (100 %)		1,911 (56.4 %)		1,949 (57.5 %)		76.9 (8.3)
		Stage 2 - UKB ¶	401983		CN	342,139 (85.1 %)		0 (0.0 %)	0 (0.0 %)		188,454 (55.1 %)		89,391 (26.1 %)		77.7 (8.8)
					registry-AD	3,462 (0.9%)		0 (0.0 %)	0 (0.0 %)		1,876 (54.2 %)		2,192 (63.3 %)		76.0 (4.1)
					proxy-ADD	56,382 (14.0 %)		0 (0.0 %)	0 (0.0 %)		37,152 (65.9 %)		21,525 (38.2 %)		83.3 (7.9)
		Meta-analysis	432508		CN	357,070 (82.6 %)		2,041 (0.6 %)	316 (15.5 %)		197,383 (55.3 %)		93,343 (26.1 %)		77.7 (8.8)
					Any-AD/ADD	75,438 (17.4 %)		6,289 (8.3 %)	6,289 (100 %)		48,273 (64.0 %)		33,036 (43.8 %)		81.2 (7.7)
		§ Across ADGC and ADSP, 40% of clinically diagnosed cases were additionally verified to have Alzheimer's disease pathology.
		¶ In UKB, reported sex for cases was based on the sex-specificity of proxy and health registry case status, and for controls based on sex status of the most informative (i.e. older age) parent versus offspring. When there was no sex-specificity, the sex counts were divided.

## Sheet: eTable 4
		eTable 4. Sample demographics for African admixed ancestry and Japanese GWAS
		African admixed			Diagnosis			Pathology			Sex		APOE*4		Age
		Name	Participants after QC (N)		Type	(N (%))		Available (N (%))	AD Path. (N (%))		Female (N (%))		Carriers (N (%))		Age (Mean (SD))
		Stage 1 - ADGC non-HISP	2508		CN	2,191 (87.4 %)		14 (0.6 %)	3 (21.4 %)		1,476 (67.4 %)		735 (33.5 %)		82.0 (6.3)
					clinical-AD	317 (12.6 %)		32 (10.1 %)	32 (100 %)		235 (74.1 %)		164 (51.7 %)		77.9 (8.7)
		Stage 1 - ADSP non-HISP	1067		CN	511 (47.9 %)		0 (0.0 %)	-		361 (70.6 %)		156 (30.5 %)		75.7 (9.0)
					clinical-AD	556 (52.1 %)		3 (0.5 %)	3 (100 %)		380 (68.3 %)		276 (49.6 %)		76.9 (8.5)
		Stage 1 - ADGC HISP	2683		CN	1,623 (60.5 %)		20 (1.2 %)	2 (10.0 %)		1,234 (76.0 %)		570 (35.1 %)		76.0 (9.0)
					clinical-AD	1,060 (39.5 %)		129 (12.2 %)	129 (100 %)		758 (71.5 %)		669 (63.1 %)		76.0 (7.7)
		Stage 1 - ADSP HISP	1012		CN	611 (60.4 %)		0 (0.0 %)	0 (0.0 %)		429 (70.2 %)		148 (24.2 %)		75.2 (7.9)
					clinical-AD	401 (39.6 %)		0 (0.0 %)	0 (0.0 %)		279 (69.6 %)		145 (36.2 %)		77.5 (7.2)
		Meta-analysis	7270		CN	4,936 (67.9 %)		34 (0.7 %)	5 (14.7 %)		3,500 (70.9 %)		1,609 (32.6 %)		78.5 (7.7)
					clinical-AD	2,334 (32.1 %)		164 (7.0 %)	164 (100 %)		1,652 (70.8 %)		1,254 (53.7 %)		76.7 (7.9)
		Japanese			Diagnosis			Pathology			Sex		APOE*4		Age
		Name	Participants after QC (N)		Type	(N (%))		Available (N (%))	AD Path. (N (%))		Female (N (%))		Carriers (N (%))		Age (Mean (SD))
		NCGG/Niigata University	7891		CN	3,971 (50.3 %)		-	-		2,173 (54.7 %)		725 (18.3 %)		>=60
					clinical-AD	3,920 (49.7 %)		-	-		2,599 (66.3 %)		1,655 (42.2 %)		>=60

## Sheet: eTable 5
	eTable 5. Variant counts for European ancestry GWAS
	Dataset - APOE*4+ EUR	No. variants prior to meta-analysis	No. variant retained in meta-analysis #
	ADGC §	14584618	13634410
	ADSP ¶	15298807	11492253
	UKB ‡	20737413	13634410
	Total	-	13634410
	Dataset - APOE*4- EUR	No. variants prior to meta-analysis	No. variant retained in meta-analysis #
	ADGC §	16137350	14279260
	ADSP ¶	15275486	12021618
	UKB ‡	20785395	13634410
	Total	-	14279260
	§ ADGC imputed cohorts were merged and variants filtered to genotyping rate >50% and minor allele count > 20, equivalent to minor allele frequencies >= 0.09% and >= 0.07% in APOE*4+ and APOE*4- respectively.
	¶ ADSP variants (N=8,873,418) were filtered to genotyping rate >20% and minor allele count > 2, followed by standard and ADSP-specific quality control.
	‡ UKB variants underwent cohort specific QC and were then filtered to imputation scores > 0.3 and effect allele frequencies >= 0.05%
	# Meta-analyses were restricted to variants with genotyping rate >90% across all included cohorts

## Sheet: eTable 6
	eTable 6. Variant counts for African admixed ancestry and Japanese GWAS
	Dataset - APOE*4+ AFR	No. variants prior to meta-analysis	No. variant retained in meta-analysis #
	ADGC non-HISP §	13634403	9578607
	ADSP non-HISP §	13658844	9578607
	ADGC HISP §	14203976	9578607
	ADSP HISP §	12906712	9578607
	Total	-	9578607
	Dataset - APOE*4- AFR	No. variants prior to meta-analysis	No. variant retained in meta-analysis #
	ADGC non-HISP §	13602048	9607071
	ADSP non-HISP §	13653802	9607071
	ADGC HISP §	14179807	9607071
	ADSP HISP §	12442368	9607071
	Total	-	9607071
	Dataset - APOE*4+ JPT	-	No. variants
	NCGG/Niigata University ¶	-	3686650
	Dataset - APOE*4- JPT	-	No. variants
	NCGG/Niigata University ¶	-	3962712
	§ ADGC and ADSP cohorts, per HISP/non-HISP group, had variants filtered to genotyping rate >95% and minor allele frequencies >= 1% in APOE*4+ and APOE*4- strata respectively.
	¶ NCGG/Niigata University data had variants filtered to genotyping rate <99% and minor allele counts >20 in APOE*4+ and APOE*4- strata respectively.
	# Meta-analyses were restricted to variants with genotyping rate >90% across all included cohorts

## Sheet: eTable 7
	eTable 7. All GWAS variants at suggestive significance (P<1e-5) in different APOE*4 discovery groups
	Discovery_stratum	SNP	CHR	BP	ALLELE1	ALLELE0	APOE4_POS_A1FREQ	APOE4_POS_BETA	APOE4_POS_SE	APOE4_POS_P	APOE4_POS_Q_V	APOE4_POS_Q_P	APOE4_POS_N_incl	APOE4_POS_META_DIR	APOE4_NEG_A1FREQ	APOE4_NEG_BETA	APOE4_NEG_SE	APOE4_NEG_P	APOE4_NEG_Q_V	APOE4_NEG_Q_P	APOE4_NEG_N_incl	APOE4_NEG_META_DIR	APOE4_HET_P	Discovery_stratum_Locus_number	Locus_index_var	index_var_nearest_gene	Known_locus
	APOE4_pos	rs546955256	1	12365664	A	G	0.002996	0.793902	0.166769	1.96e-06	3.68455	0.054919	123129	+?+	0.002899	0.259311	0.138296	0.0608	1.85582	0.173108	302081	-?+	0.013626	1	rs546955256	VPS13D
	APOE4_pos	rs535796976	1	24781626	G	A	0.002851	0.66921	0.144406	3.64e-06	2.63997	0.267139	126244	+++	0.002899	-0.0234273	0.121086	0.846572	0.603346	0.73958	305942	-+-	0.000239	2	rs535796976	CLIC4
	APOE4_pos	rs192696820	1	41793816	T	C	0.001364	-1.03277	0.228223	6.12e-06	1.42842	0.489578	125718	---	0.001459	0.371215	0.182334	0.041778	1.03861	0.594935	304915	+-+	1.56e-06	3	rs192696820	HIVEP3
	APOE4_pos	rs201020318	1	94841951	T	G	0.001162	-1.03104	0.226276	5.28e-06	3.10053	0.212191	125540	-+-	0.001176	0.198166	0.183619	0.28047	0.823981	0.662331	304044	-++	2.49e-05	4	rs201020318	SLC44A3
	APOE4_pos	rs115219126	1	190486021	A	G	0.061719	-0.146177	0.0327576	8.22e-06	2.33715	0.31081	126370	---	0.061592	0.002447	0.0264779	0.926346	0.452568	0.797491	306121	-++	0.000421	5	rs115219126	BRINP3
	APOE4_pos	rs4844600	1	207505962	A	G	0.191026	0.123749	0.0205174	1.67e-09	0.697555	0.403606	123392	+?+	0.189187	0.0737253	0.0164324	7.34e-06	1.60686	0.204934	302859	+?+	0.057054	6
	APOE4_pos	rs12037841	1	207510847	T	G	0.181563	0.130206	0.0197985	4.98e-11	0.327216	0.849075	126357	+++	0.179424	0.0961053	0.0161542	2.77e-09	3.87279	0.144223	306118	+++	0.182022	6	rs12037841	CR1	CR1
	APOE4_pos	rs4266886	1	207512441	T	C	0.19137	0.123834	0.0194058	1.81e-10	0.822166	0.662932	126369	+++	0.189263	0.0809171	0.0158364	3.29e-07	4.5032	0.105231	306126	+++	0.086638	6
	APOE4_pos	rs4562624	1	207512620	A	C	0.180989	0.129156	0.0209049	6.68e-10	0.298404	0.584885	123392	+?+	0.179198	0.0891814	0.0167366	1.01e-07	0.957705	0.327766	302859	+?+	0.135488	6
	APOE4_pos	rs6656401	1	207518704	A	G	0.180236	0.130037	0.0209406	5.47e-10	0.33856	0.560662	123392	+?+	0.178348	0.0894924	0.0167714	9.71e-08	0.833288	0.361324	302859	+?+	0.130721	6
	APOE4_pos	rs6661489	1	207524699	T	C	0.189977	0.123046	0.0194675	2.69e-10	0.339572	0.843845	126368	+++	0.187897	0.0837509	0.015869	1.34e-07	4.00334	0.135109	306129	+++	0.117684	6
	APOE4_pos	rs7515905	1	207564732	T	C	0.187607	0.124248	0.019535	2.08e-10	0.272058	0.872817	126370	+++	0.185373	0.083279	0.0159669	1.87e-07	2.72255	0.256334	306125	+++	0.104413	6
	APOE4_pos	rs1752684	1	207573951	A	G	0.183592	0.12504	0.0196678	2.12e-10	0.350811	0.839117	126372	+++	0.181295	0.0894348	0.0160722	2.69e-08	2.73266	0.255041	306128	+++	0.160961	6
	APOE4_pos	rs679515	1	207577223	T	C	0.18032	0.128907	0.0198304	8.28e-11	0.197039	0.906178	126372	+++	0.177924	0.10026	0.0161956	6.18e-10	3.64969	0.161243	306126	+++	0.263181	6
	APOE4_pos	rs3818361	1	207611623	A	G	0.184974	0.12156	0.0195979	5.72e-10	0.404701	0.816808	126372	+++	0.182464	0.0903214	0.0160223	1.77e-08	2.94837	0.228965	306129	+++	0.217171	6
	APOE4_pos	rs6701713	1	207612944	A	G	0.185006	0.120655	0.0195918	7.57e-10	0.314092	0.854665	126374	+++	0.182454	0.0905205	0.016022	1.65e-08	2.95491	0.228218	306129	+++	0.23376	6
	APOE4_pos	rs2093761	1	207613197	A	G	0.184257	0.121475	0.0196302	6.27e-10	0.414287	0.812903	126375	+++	0.18183	0.0904246	0.0160514	1.81e-08	2.93294	0.230738	306128	+++	0.220736	6
	APOE4_pos	rs2093760	1	207613483	A	G	0.185004	0.120801	0.0195918	7.22e-10	0.313534	0.854903	126374	+++	0.182471	0.0902054	0.0160238	1.85e-08	2.92387	0.231787	306128	+++	0.226719	6
	APOE4_pos	rs2296160	1	207621975	A	G	0.183734	0.120109	0.0196662	1.04e-09	0.294379	0.863131	126373	+++	0.181245	0.0904447	0.0160802	1.91e-08	3.65837	0.160544	306129	+++	0.242892	6
	APOE4_pos	rs10863417	1	207623552	A	T	0.183421	0.121482	0.0196849	6.98e-10	0.290109	0.864975	126371	+++	0.180946	0.0908329	0.0160946	1.71e-08	3.5704	0.167764	306127	+++	0.228036	6
	APOE4_pos	rs10863418	1	207624893	C	G	0.185174	0.116571	0.0196027	2.81e-09	0.256761	0.879519	126373	+++	0.182797	0.0893945	0.0160016	2.37e-08	3.24672	0.197235	306128	+++	0.282828	6
	APOE4_pos	rs10779335	1	207625349	C	T	0.183708	0.119546	0.0196698	1.26e-09	0.251667	0.881762	126373	+++	0.181244	0.0910338	0.0160823	1.55e-08	3.74907	0.153426	306129	+++	0.261751	6
	APOE4_pos	rs10779336	1	207625371	T	G	0.183679	0.119941	0.0196689	1.11e-09	0.273572	0.872157	126372	+++	0.181213	0.0910922	0.0160807	1.51e-08	3.52475	0.171637	306129	+++	0.256137	6
	APOE4_pos	rs10863420	1	207626529	A	C	0.183784	0.119726	0.0196721	1.19e-09	0.344691	0.841688	126371	+++	0.181302	0.0915997	0.0160829	1.26e-08	3.49242	0.174434	306128	+++	0.268305	6
	APOE4_pos	rs1830763	1	207627044	C	A	0.183005	0.117678	0.0207993	1.57e-08	0.297848	0.585235	123392	+?+	0.180895	0.0849999	0.0166868	3.58e-07	1.46179	0.226646	302859	+?+	0.220385	6
	APOE4_pos	rs1408078	1	207627210	T	C	0.183555	0.11933	0.0196767	1.36e-09	0.396411	0.820201	126372	+++	0.181083	0.0909169	0.0160888	1.64e-08	3.33171	0.189028	306129	+++	0.26359	6
	APOE4_pos	rs4844610	1	207629207	A	C	0.18045	0.121326	0.0198482	1.01e-09	0.197823	0.905823	126373	+++	0.177837	0.0994923	0.0162181	8.79e-10	4.20929	0.121889	306129	+++	0.394302	6
	APOE4_pos	rs1408077	1	207630796	A	C	0.183597	0.119777	0.0196808	1.19e-09	0.344268	0.841866	126374	+++	0.181106	0.0910228	0.0160924	1.59e-08	3.51699	0.172304	306127	+++	0.258014	6
	APOE4_pos	rs6697005	1	207633385	G	A	0.183384	0.11845	0.0197512	2.07e-09	0.534689	0.765409	126375	+++	0.180836	0.0923741	0.01616	1.12e-08	3.57187	0.16764	306129	+++	0.306852	6
	APOE4_pos	rs11118328	1	207677194	C	T	0.189903	0.106373	0.0195016	5.02e-08	0.117289	0.943042	126371	+++	0.187233	0.084966	0.0159109	9.49e-08	2.9679	0.226741	306122	+++	0.395018	6
	APOE4_pos	rs7537669	1	207702192	C	T	0.077912	0.13991	0.029023	1.46e-06	0.83124	0.659931	126373	+++	0.077287	0.0715315	0.0237823	0.002642	1.16461	0.55861	306127	+++	0.068414	6
	APOE4_pos	rs139707013	2	4536180	G	A	0.001985	-0.766234	0.171898	8.41e-06	0.200489	0.904616	126199	---	0.00197	0.0542713	0.139013	0.696253	4.55812	0.10238	305830	+-+	0.000208	7	rs139707013	DCDC2C
	APOE4_pos	rs548396091	2	13201996	A	G	0.001753	0.851358	0.191628	9e-06	0.554699	0.75779	125715	+++	0.001729	0.0653045	0.159308	0.681879	1.97182	0.3731	305238	-++	0.001616	8	rs548396091	TRIB2
	APOE4_pos	rs7562126	2	75605751	C	G	0.178194	-0.0967488	0.0213062	5.68e-06	1.20042	0.273238	123392	-?-	0.179279	-0.0301634	0.016973	0.075552	0.077774	0.780337	302858	-?-	0.014531	9
	APOE4_pos	rs740270	2	75609885	T	G	0.178426	-0.0970022	0.0213124	5.41e-06	1.08128	0.298411	123392	-?-	0.179475	-0.0290365	0.0169753	0.087173	0.109126	0.741141	302858	-?-	0.012636	9
	APOE4_pos	rs35951645	2	75611763	A	T	0.183542	-0.0973527	0.0212813	4.84e-06	1.23708	0.266035	123392	-?-	0.184521	-0.02824	0.0169664	0.096018	0.012363	0.911466	302858	-?-	0.011126	9	rs35951645	MRPL19
	APOE4_pos	rs574668180	2	105506320	G	A	0.00413	0.543652	0.117501	3.77e-06	2.06046	0.356926	126370	+++	0.004241	0.32675	0.0962679	0.000692	0.507125	0.776031	306111	+++	0.153304	10
	APOE4_pos	rs115186657	2	105618971	C	A	0.00404	0.63802	0.117861	6.33e-08	0.789271	0.673926	126370	+++	0.004117	0.32579	0.0975018	0.000838	0.260966	0.877672	306111	+++	0.041249	10
	APOE4_pos	rs114512400	2	105681162	C	T	0.009597	0.368626	0.0790582	3.17e-06	4.42376	0.109495	126369	+++	0.00936	0.151106	0.0657509	0.021575	1.93999	0.379086	306111	+++	0.034416	10
	APOE4_pos	rs143080277	2	105749599	C	T	0.004513	0.630011	0.109286	8.39e-09	2.53425	0.28164	126370	+++	0.004511	0.408617	0.090863	6.99e-06	3.41398	0.181411	306109	+++	0.119288	10	rs143080277	NCK2	NCK2
	APOE4_pos	rs55636820	2	127054680	A	G	0.072989	0.131335	0.0297199	1e-05	3.67588	0.159145	126375	+++	0.072575	0.0851184	0.024365	0.00048	0.820161	0.663597	306122	+++	0.229112	11
	APOE4_pos	rs3754617	2	127057259	C	T	0.205439	0.084909	0.0190843	8.74e-06	4.10302	0.12854	126374	+-+	0.204566	0.0594654	0.0154912	0.000125	2.94105	0.229805	306129	+++	0.300607	11
	APOE4_pos	rs1060743	2	127068957	G	A	0.302419	0.0946418	0.0167305	1.58e-08	1.72433	0.422248	126371	+++	0.30036	0.0701229	0.0136048	2.6e-07	2.46971	0.290878	306128	+++	0.255494	11
	APOE4_pos	rs3768857	2	127071706	T	C	0.199629	0.0939529	0.0203431	3.93e-06	1.83564	0.175463	123392	+?+	0.199167	0.0563501	0.0162521	0.000529	1.15505	0.282495	302859	+?+	0.148683	11
	APOE4_pos	rs3754609	2	127072367	C	T	0.201781	0.0864648	0.0192643	7.28e-06	5.46744	0.064977	126375	+-+	0.201115	0.0586377	0.0156473	0.00018	2.02131	0.36398	306127	+++	0.262174	11
	APOE4_pos	rs11682128	2	127081898	A	G	0.346542	0.092571	0.0162856	1.35e-08	4.21529	0.121524	126370	+-+	0.343469	0.0658449	0.0132777	7.21e-07	3.23085	0.198806	306126	+++	0.203393	11
	APOE4_pos	rs11690153	2	127081958	C	T	0.194232	0.10507	0.0196793	9.55e-08	2.94609	0.229226	126367	+++	0.192959	0.067697	0.0160666	2.54e-05	0.174993	0.916222	306124	+++	0.141263	11
	APOE4_pos	rs10194375	2	127082205	A	C	0.343165	0.0906639	0.0162527	2.49e-08	3.32694	0.18948	126370	+++	0.339906	0.0730144	0.0132575	3.73e-08	3.4196	0.180902	306125	+++	0.400058	11
	APOE4_pos	rs72846701	2	127083138	A	G	0.187273	0.121989	0.0197259	6.43e-10	0.467066	0.791731	126361	+++	0.186135	0.0773517	0.0161271	1.64e-06	1.9247	0.381993	306094	+++	0.079795	11
	APOE4_pos	rs17014923	2	127084354	T	C	0.176054	-0.121448	0.0205082	3.27e-09	1.00845	0.603973	126374	---	0.177203	-0.0930269	0.0165291	1.87e-08	3.03696	0.219045	306128	---	0.280566	11
	APOE4_pos	rs58402148	2	127084369	T	C	0.187155	0.122434	0.0197144	5.45e-10	0.36059	0.835024	126375	+++	0.186054	0.0775424	0.0161134	1.52e-06	1.81264	0.404009	306129	+++	0.077888	11
	APOE4_pos	rs11693422	2	127084586	G	A	0.255936	0.0812758	0.0176781	4.34e-06	1.33321	0.513449	126374	+++	0.255212	0.0599571	0.014406	3.19e-05	0.339435	0.843903	306128	+++	0.349843	11
	APOE4_pos	rs11691237	2	127084807	T	C	0.241182	0.079662	0.0180156	9.92e-06	1.61243	0.446544	126373	+++	0.240498	0.0655124	0.014688	8.3e-06	0.514942	0.773004	306129	+++	0.542731	11
	APOE4_pos	rs11694743	2	127085031	G	A	0.398223	0.070094	0.0157636	8.85e-06	2.72673	0.255799	126372	+-+	0.395486	0.0714729	0.0128465	2.71e-08	1.61969	0.444927	306125	+++	0.945921	11
	APOE4_pos	rs10929006	2	127086585	A	G	0.421268	0.107738	0.0156275	5.63e-12	1.95242	0.376736	126357	+++	0.421748	0.0930859	0.0126986	2.39e-13	5.90688	0.05216	306104	+++	0.466832	11
	APOE4_pos	rs74490912	2	127088745	C	A	0.188991	-0.105814	0.0209063	4.24e-07	0.003934	0.949988	123392	-?-	0.190323	-0.0910676	0.0165842	4.09e-08	0.268544	0.60431	302858	-?-	0.580569	11
	APOE4_pos	rs4663095	2	127089231	A	G	0.236554	0.0830655	0.0180971	4.5e-06	1.34284	0.510983	126374	+++	0.235685	0.0703159	0.0147154	1.8e-06	0.270931	0.873309	306129	+++	0.584682	11
	APOE4_pos	rs35114168	2	127090354	A	G	0.357014	0.130008	0.0169791	1.99e-14	0.590444	0.442248	123392	+?+	0.356831	0.100933	0.0135707	1.07e-13	5.31697	0.021119	302859	+?+	0.180989	11
	APOE4_pos	rs11887884	2	127090465	T	C	0.177442	-0.121423	0.0203408	2.45e-09	2.65818	0.264719	126372	---	0.178453	-0.0908683	0.0164216	3.22e-08	2.05887	0.357208	306126	---	0.242464	11
	APOE4_pos	rs1530047	2	127091360	C	A	0.188803	-0.117284	0.0198476	3.53e-09	3.67217	0.15944	126372	---	0.190204	-0.0992945	0.015991	5.48e-10	2.53016	0.282217	306126	---	0.480333	11
	APOE4_pos	rs76820004	2	127091966	A	AT	0.179856	0.130949	0.0211498	6.14e-10	0.257536	0.611818	123392	+?+	0.178826	0.0844882	0.0169308	6.14e-07	0.481231	0.487865	302859	+?+	0.086362	11
	APOE4_pos	rs76168490	2	127093042	G	C	0.188855	-0.106002	0.0208836	3.93e-07	0.026852	0.869838	123392	-?-	0.190176	-0.0914039	0.0165747	3.58e-08	0.328657	0.566451	302858	-?-	0.584052	11
	APOE4_pos	rs10207628	2	127094445	C	G	0.188808	-0.106512	0.0208827	3.45e-07	0.027828	0.867515	123392	-?-	0.190107	-0.0928974	0.0165712	2.12e-08	0.238712	0.625138	302858	-?-	0.609597	11
	APOE4_pos	rs10207708	2	127094480	A	G	0.188533	-0.119961	0.0198556	1.57e-09	4.08916	0.129435	126372	---	0.189926	-0.0996181	0.0159983	4.91e-10	2.94576	0.229265	306127	---	0.425008	11
	APOE4_pos	rs11694264	2	127094628	A	G	0.236466	0.084513	0.018072	2.97e-06	1.8693	0.392723	126374	+++	0.235739	0.071323	0.0146907	1.23e-06	0.207078	0.901641	306127	+++	0.571169	11
	APOE4_pos	rs56117224	2	127097210	A	G	0.23646	0.0843264	0.0180742	3.13e-06	1.66232	0.435545	126371	+++	0.235711	0.0709709	0.0146919	1.38e-06	0.208945	0.900799	306127	+++	0.566393	11
	APOE4_pos	2:127101005:G:T	2	127101005	T	G	0.237191	0.0855344	0.0190867	7.52e-06	1.68017	0.194901	123392	+?+	0.236364	0.0677035	0.0152358	8.96e-06	0.095126	0.757759	302859	+?+	0.465326	11
	APOE4_pos	rs56405130	2	127101434	A	G	0.181197	0.135501	0.0198933	1e-11	0.421514	0.809971	126372	+++	0.179911	0.0884311	0.0162363	5.26e-08	1.74556	0.417789	306126	+++	0.066802	11
	APOE4_pos	rs10166461	2	127101837	A	G	0.188384	-0.119108	0.019871	2.11e-09	3.24389	0.197514	126375	---	0.189706	-0.101936	0.01602	2.04e-10	2.74899	0.252967	306128	---	0.501125	11
	APOE4_pos	rs749007	2	127102126	T	C	0.236287	0.0859098	0.0180818	2.06e-06	1.61542	0.445879	126374	+++	0.235446	0.0695615	0.0147071	2.28e-06	0.089531	0.956222	306126	+++	0.483049	11
	APOE4_pos	rs749006	2	127102190	A	G	0.188404	-0.119201	0.0198705	2.04e-09	3.32934	0.189253	126374	---	0.189713	-0.101942	0.0160199	2.04e-10	2.74891	0.252977	306128	---	0.498938	11
	APOE4_pos	rs55654668	2	127103304	T	C	0.236297	0.0859382	0.0180821	2.04e-06	1.51961	0.467757	126374	+++	0.235447	0.0697313	0.0147081	2.16e-06	0.087292	0.957293	306129	+++	0.486873	11
	APOE4_pos	rs11682186	2	127103870	T	C	0.236256	0.0856968	0.0180839	2.18e-06	1.53139	0.465012	126372	+++	0.235414	0.0697266	0.0147094	2.17e-06	0.081237	0.960195	306129	+++	0.493306	11
	APOE4_pos	rs72838215	2	127104478	A	G	0.180938	0.137249	0.019919	5.78e-12	0.378338	0.827647	126372	+++	0.1797	0.0887679	0.0162524	4.82e-08	1.73262	0.420501	306121	+++	0.059331	11
	APOE4_pos	rs6431219	2	127104557	T	C	0.414371	0.109397	0.0156556	2.9e-12	2.7438	0.253625	126373	+++	0.414469	0.0982504	0.0127086	1.12e-14	5.13546	0.07671	306125	+++	0.580439	11
	APOE4_pos	rs11554586	2	127106970	A	G	0.181126	0.138357	0.0199544	4.26e-12	0.775986	0.678417	126220	+++	0.179943	0.0897795	0.016236	3.29e-08	1.22398	0.542271	306104	+++	0.058999	11
	APOE4_pos	rs13032148	2	127107524	A	G	0.345897	0.073401	0.0162372	6.26e-06	0.206232	0.902022	126352	+++	0.344696	0.0751464	0.0132376	1.41e-08	1.97837	0.37188	306126	+++	0.933603	11
	APOE4_pos	rs3830435	2	127107556	CGCCCGGT	C	0.215032	-0.0890039	0.0187952	2.22e-06	0.979533	0.61277	126337	---	0.215824	-0.0781918	0.015159	2.55e-07	3.39414	0.183219	306115	---	0.654345	11
	APOE4_pos	rs4494685	2	127110239	T	C	0.215358	-0.0893898	0.0187539	1.91e-06	0.8791	0.644326	126374	---	0.216096	-0.078817	0.0151313	1.94e-07	3.47696	0.175787	306127	---	0.660831	11
	APOE4_pos	rs6743470	2	127110859	T	G	0.201129	-0.114304	0.0193554	3.61e-09	1.69089	0.429366	126372	---	0.202577	-0.1026	0.0156175	5.22e-11	2.55716	0.278432	306127	---	0.637956	11
	APOE4_pos	rs13410629	2	127111157	T	C	0.201077	-0.114958	0.0193568	2.95e-09	1.91687	0.383493	126374	---	0.20254	-0.102289	0.0156212	6.03e-11	2.61231	0.270859	306125	---	0.610535	11
	APOE4_pos	rs13400939	2	127111491	A	G	0.201179	-0.107777	0.0203791	1.26e-07	0.585318	0.444235	123392	-?-	0.202595	-0.0961751	0.0161871	2.9e-09	0.164607	0.68495	302858	-?-	0.655795	11
	APOE4_pos	rs55646068	2	127111790	G	A	0.181054	0.141753	0.0198936	1.08e-12	0.957877	0.61944	126375	+++	0.179874	0.0881162	0.0162291	5.78e-08	0.715358	0.699298	306128	+++	0.036713	11
	APOE4_pos	rs10182292	2	127111886	A	G	0.201149	-0.114398	0.0193514	3.48e-09	1.70248	0.426886	126374	---	0.202587	-0.103147	0.0156152	4.1e-11	2.5959	0.273092	306126	---	0.65095	11
	APOE4_pos	rs4663098	2	127115459	T	C	0.215567	-0.0894719	0.0187399	1.83e-06	0.972428	0.61495	126374	---	0.21628	-0.0794459	0.0151184	1.51e-07	3.47331	0.176108	306127	---	0.677153	11
	APOE4_pos	rs7594230	2	127115992	A	G	0.201839	-0.115491	0.0193218	2.33e-09	1.60171	0.448945	126373	---	0.203251	-0.100854	0.0155945	1.03e-10	2.64766	0.266114	306123	---	0.555565	11
	APOE4_pos	rs56026783	2	127116759	C	T	0.18149	0.137356	0.0210301	6.74e-11	0.974683	0.323515	123392	+?+	0.180513	0.0848401	0.0168269	4.7e-07	0.154918	0.693879	302859	+?+	0.051213	11
	APOE4_pos	rs10198934	2	127116773	A	G	0.201862	-0.112763	0.0193522	5.8e-09	1.07974	0.582824	126263	---	0.203182	-0.100581	0.015607	1.2e-10	2.40882	0.299868	306028	---	0.624131	11
	APOE4_pos	rs3845674	2	127117813	T	G	0.215709	-0.0889165	0.0187383	2.12e-06	0.865896	0.648594	126373	---	0.216356	-0.0793853	0.0151168	1.54e-07	3.60526	0.164865	306128	---	0.692193	11
	APOE4_pos	rs10929007	2	127118084	A	G	0.215708	-0.089204	0.0187367	1.96e-06	0.897989	0.63827	126374	---	0.216358	-0.0793614	0.0151168	1.55e-07	3.61344	0.164192	306127	---	0.682676	11
	APOE4_pos	rs148380751	2	127120512	A	G	0.181631	0.139967	0.01997	2.5e-12	0.810526	0.666801	126137	+++	0.180558	0.0872927	0.0162286	7.66e-08	0.761954	0.683194	306072	+++	0.040676	11
	APOE4_pos	rs4663099	2	127120856	C	A	0.215472	-0.090762	0.018749	1.31e-06	0.923873	0.630062	126373	---	0.216118	-0.0791926	0.0151211	1.66e-07	3.5182	0.1722	306125	---	0.631027	11
	APOE4_pos	rs4663100	2	127120862	C	G	0.215472	-0.090762	0.018749	1.31e-06	0.923873	0.630062	126373	---	0.216116	-0.0794069	0.0151224	1.55e-07	3.4586	0.177409	306123	---	0.637367	11
	APOE4_pos	rs10929009	2	127121263	T	C	0.215848	-0.0941832	0.0197251	1.83e-06	0.380531	0.537319	123392	-?-	0.216459	-0.0820575	0.0156365	1.57e-07	3.02664	0.081907	302859	-?-	0.63004	11
	APOE4_pos	2:127121925:G:A	2	127121925	A	G	0.20523	0.116735	0.0200336	5.8e-09	0.545957	0.459974	123392	+?+	0.203223	0.0760032	0.0160095	2.09e-06	0.035154	0.851273	302859	+?+	0.112206	11
	APOE4_pos	rs11904144	2	127122530	G	C	0.236984	0.0925929	0.0180413	2.92e-07	2.35339	0.308296	126374	+++	0.236218	0.0723011	0.0146662	8.38e-07	0.123592	0.940075	306128	+++	0.382795	11
	APOE4_pos	rs6431220	2	127122873	A	G	0.246599	-0.0961762	0.0179137	8.1e-08	1.7769	0.411293	126374	---	0.247645	-0.0781237	0.0144622	6.74e-08	4.04541	0.132297	306128	---	0.432986	11
	APOE4_pos	rs7566991	2	127123357	A	T	0.201278	-0.1144	0.0193508	3.48e-09	1.65662	0.436788	126373	---	0.20271	-0.102713	0.0156092	4.86e-11	2.2488	0.324847	306126	---	0.638298	11
	APOE4_pos	rs7601287	2	127123667	A	G	0.201258	-0.114719	0.0193571	3.18e-09	1.84008	0.398502	126368	---	0.202699	-0.102566	0.0156118	5.22e-11	2.15452	0.340528	306126	---	0.625083	11
	APOE4_pos	rs7564197	2	127123792	A	G	0.246827	-0.101143	0.018863	8.42e-08	1.0849	0.297605	123392	-?-	0.247767	-0.0814574	0.014971	5.42e-08	3.24245	0.071753	302859	-?-	0.41369	11
	APOE4_pos	rs35103166	2	127124606	C	T	0.376698	0.101868	0.0158625	1.39e-10	2.09923	0.350072	126373	+++	0.373239	0.0887414	0.0129298	6.98e-12	0.731497	0.693677	306129	+++	0.521284	11
	APOE4_pos	rs72838226	2	127124766	C	T	0.180984	0.143657	0.0198875	5.28e-13	0.949858	0.621929	126375	+++	0.17985	0.0901834	0.0162235	2.78e-08	0.824757	0.662074	306129	+++	0.037227	11
	APOE4_pos	rs55669136	2	127125710	G	A	0.180973	0.143128	0.0198861	6.39e-13	0.856571	0.651625	126375	+++	0.179844	0.0898864	0.0162235	3.09e-08	0.799165	0.6706	306128	+++	0.038051	11
	APOE4_pos	rs7559175	2	127126323	G	A	0.246914	-0.0963237	0.0179121	7.72e-08	1.6648	0.435005	126373	---	0.247916	-0.0785098	0.0144633	5.82e-08	4.09972	0.128753	306127	---	0.439062	11
	APOE4_pos	rs57724183	2	127126329	C	A	0.180953	0.143557	0.0198865	5.46e-13	0.886555	0.641929	126374	+++	0.179815	0.0901898	0.0162242	2.78e-08	0.813277	0.665885	306129	+++	0.037602	11
	APOE4_pos	rs7575209	2	127126547	C	A	0.201383	-0.113686	0.0193488	4.33e-09	1.24255	0.537258	126375	---	0.202788	-0.1021	0.0156119	6.37e-11	2.34219	0.310027	306128	---	0.641219	11
	APOE4_pos	rs58682665	2	127127671	G	A	0.280135	-0.109072	0.0172133	2.43e-10	0.605615	0.738741	126375	---	0.281977	-0.0704461	0.013892	4.03e-07	5.20445	0.074109	306129	---	0.080777	11
	APOE4_pos	rs1583647	2	127127783	T	A	0.1807	0.140728	0.0210223	2.25e-11	0.656091	0.417944	123392	+?+	0.179714	0.0862107	0.0168281	3.07e-07	0.117422	0.731848	302859	+?+	0.042929	11
	APOE4_pos	rs55828408	2	127128048	A	T	0.180668	0.141622	0.0210217	1.68e-11	0.677836	0.410333	123392	+?+	0.179661	0.0863768	0.0168284	2.91e-07	0.125634	0.723002	302859	+?+	0.040228	11
	APOE4_pos	rs719054	2	127128075	A	G	0.279872	-0.110055	0.0172205	1.7e-10	0.573609	0.750658	126374	---	0.281739	-0.0703613	0.0138948	4.19e-07	5.38095	0.067849	306129	---	0.07284	11
	APOE4_pos	rs13025717	2	127128582	T	C	0.299822	0.0817606	0.016799	1.15e-06	0.117271	0.943051	126372	+++	0.298255	0.0878708	0.0137061	1.49e-10	2.87057	0.238048	306127	+++	0.778055	11
	APOE4_pos	rs13025765	2	127128657	T	C	0.299789	0.0819127	0.016798	1.1e-06	0.1123	0.945397	126372	+++	0.298212	0.0883249	0.0137058	1.2e-10	2.88923	0.235837	306128	+++	0.767428	11
	APOE4_pos	rs12618593	2	127128795	C	T	0.299842	0.0817394	0.0168	1.16e-06	0.114343	0.944432	126374	+++	0.298253	0.0880713	0.0137085	1.37e-10	2.97687	0.225726	306127	+++	0.770255	11
	APOE4_pos	rs12617835	2	127128840	C	A	0.299832	0.0816205	0.0168015	1.21e-06	0.123337	0.940194	126373	+++	0.29826	0.0882691	0.0137088	1.24e-10	3.01306	0.221678	306127	+++	0.759153	11
	APOE4_pos	2:127128970:AAAG:A	2	127128970	A	AAAG	0.300058	0.0812057	0.0168053	1.37e-06	0.104774	0.948962	126374	+++	0.298517	0.0895582	0.0137134	6.77e-11	3.12525	0.209586	306125	+++	0.700218	11
	APOE4_pos	rs62158731	2	127130174	T	C	0.224667	-0.100218	0.0185261	6.46e-08	1.73528	0.419942	126375	---	0.226202	-0.0803785	0.014947	7.72e-08	5.71342	0.057457	306129	---	0.404582	11
	APOE4_pos	rs11689089	2	127130289	C	T	0.181023	0.14206	0.0198774	9.24e-13	0.842551	0.656209	126375	+++	0.179801	0.0919609	0.0162237	1.48e-08	0.730744	0.693939	306128	+++	0.050882	11
	APOE4_pos	rs11685593	2	127130545	T	C	0.180964	0.141175	0.0198792	1.28e-12	0.809003	0.667309	126375	+++	0.179756	0.0920522	0.0162247	1.43e-08	0.678477	0.712313	306127	+++	0.055588	11
	APOE4_pos	rs11680911	2	127131181	C	A	0.340782	0.140019	0.0162228	6.42e-18	1.92068	0.382762	126375	+++	0.34056	0.108695	0.0132109	2.01e-16	5.56982	0.061735	306126	+++	0.13432	11
	APOE4_pos	rs11678744	2	127131208	G	C	0.180721	0.138579	0.021019	4.46e-11	0.663834	0.415209	123392	+?+	0.179647	0.08741	0.0168306	2.11e-07	0.123393	0.725384	302859	+?+	0.057414	11
	APOE4_pos	rs10537122	2	127131777	G	GAA	0.180464	0.139936	0.0210296	2.95e-11	0.495481	0.481492	123392	+?+	0.179385	0.0879706	0.0168412	1.79e-07	0.108142	0.742269	302859	+?+	0.053772	11
	APOE4_pos	rs7561528	2	127132061	A	G	0.340423	0.133918	0.0170951	4.97e-15	0.518634	0.471425	123392	+?+	0.340347	0.106791	0.0136887	6.41e-15	5.35107	0.020709	302859	+?+	0.215457	11
	APOE4_pos	rs60692476	2	127132677	T	G	0.180769	0.139904	0.0199731	2.57e-12	0.809105	0.667275	126359	+++	0.179655	0.0916863	0.0162973	1.89e-08	0.531427	0.766659	306126	+++	0.061429	11
	APOE4_pos	rs60447541	2	127132740	A	C	0.180811	0.139984	0.0210228	2.86e-11	0.529333	0.466887	123392	+?+	0.179761	0.0882261	0.0168365	1.64e-07	0.153099	0.695591	302859	+?+	0.054663	11
	APOE4_pos	rs113112754	2	127132886	C	G	0.101312	0.153275	0.0276318	2.98e-08	0.042526	0.83662	123392	+?+	0.099642	0.0939593	0.0224092	2.79e-05	0.347005	0.555814	302859	+?+	0.095458	11
	APOE4_pos	rs540025369	2	127133089	C	G	0.215803	-0.109285	0.0199683	4.53e-08	0.289242	0.590706	123392	-?-	0.217436	-0.0851266	0.0158582	8.14e-08	5.5093	0.018916	302859	-?-	0.343424	11
	APOE4_pos	rs4663104	2	127133210	C	G	0.183368	0.131779	0.0198639	3.38e-11	0.492868	0.781583	126375	+++	0.182347	0.0910995	0.0162203	2e-08	0.563101	0.754613	306129	+++	0.112685	11
	APOE4_pos	rs6714558	2	127133302	C	G	0.183528	0.132778	0.0198262	2.2e-11	0.491065	0.782288	126375	+++	0.182539	0.0938018	0.0161829	6.96e-09	1.08037	0.582641	306128	+++	0.127754	11
	APOE4_pos	rs60572885	2	127133540	C	T	0.180242	0.140098	0.01998	2.44e-12	0.709813	0.701239	126374	+++	0.179169	0.0930002	0.0163237	1.25e-08	0.491432	0.782144	306128	+++	0.067941	11
	APOE4_pos	rs56193035	2	127133631	G	C	0.181365	0.138492	0.0199291	3.81e-12	0.774554	0.678903	126365	+++	0.180302	0.0907489	0.0162807	2.55e-08	0.509244	0.775209	306117	+++	0.063565	11
	APOE4_pos	rs61308109	2	127133750	A	G	0.181415	0.140592	0.0199336	1.82e-12	0.982522	0.611854	126312	+++	0.180244	0.0924361	0.0162862	1.42e-08	1.06768	0.586348	306037	+++	0.061387	11
	APOE4_pos	rs57109420	2	127133780	A	G	0.181319	0.140907	0.0199513	1.7e-12	1.08347	0.581738	126289	+++	0.180171	0.0914582	0.0162945	2.04e-08	0.837679	0.65781	306044	+++	0.054919	11
	APOE4_pos	rs4663105	2	127133851	C	A	0.419567	0.175973	0.0157069	4.23e-29	0.231204	0.89083	126371	+++	0.416791	0.144565	0.012762	1.03e-29	3.44922	0.178243	306127	+++	0.120672	11
	APOE4_pos	rs59253801	2	127133935	A	G	0.181075	0.137813	0.019943	5.02e-12	0.758382	0.684415	126371	+++	0.180029	0.0914756	0.0162903	2.01e-08	0.687449	0.709124	306124	+++	0.071957	11
	APOE4_pos	rs59176034	2	127134047	T	C	0.181531	0.139612	0.0199342	2.59e-12	0.671508	0.714799	126370	+++	0.180518	0.0925965	0.0162786	1.32e-08	0.736123	0.692075	306127	+++	0.067736	11
	APOE4_pos	rs72838284	2	127134087	C	T	0.181544	0.139511	0.0199285	2.65e-12	0.66978	0.715417	126373	+++	0.180512	0.0923476	0.0162793	1.44e-08	0.697746	0.705483	306126	+++	0.066832	11
	APOE4_pos	rs72838285	2	127134219	G	A	0.181629	0.139158	0.0199234	2.97e-12	0.707959	0.701889	126375	+++	0.180591	0.0923649	0.0162745	1.42e-08	0.716241	0.698989	306128	+++	0.068925	11
	APOE4_pos	rs34779859	2	127135192	T	G	0.309917	0.139224	0.0167449	9.71e-17	0.775922	0.678439	126372	+++	0.306693	0.108567	0.0137222	2.66e-15	3.04274	0.218413	306128	+++	0.156744	11
	APOE4_pos	rs6733839	2	127135234	T	C	0.392867	0.182987	0.0159255	1.6e-30	0.270786	0.873372	126374	+++	0.390525	0.154226	0.0129554	1.22e-32	5.35197	0.068839	306129	+++	0.161199	11	rs6733839	BIN1	BIN1
	APOE4_pos	rs72838287	2	127135380	G	C	0.181576	0.139536	0.0199737	2.94e-12	0.741795	0.690115	126371	+++	0.180428	0.093982	0.0163229	8.75e-09	0.793219	0.672597	306128	+++	0.077403	11
	APOE4_pos	rs72838288	2	127135449	A	C	0.181126	0.137473	0.0211378	8.1e-11	0.611671	0.434159	123392	+?+	0.180054	0.0894512	0.0169497	1.34e-07	0.115748	0.733692	302859	+?+	0.076336	11
	APOE4_pos	rs745717	2	127136321	C	G	0.089077	0.151588	0.0270595	2.17e-08	1.94488	0.37816	126374	+++	0.089679	0.161804	0.0219824	1.91e-13	4.52318	0.104185	306127	+++	0.769516	11
	APOE4_pos	rs56368748	2	127136522	A	G	0.310736	0.147732	0.0167825	1.41e-18	0.349116	0.839828	126374	+++	0.308109	0.110201	0.0137249	1.03e-15	2.36066	0.307177	306124	+++	0.083431	11
	APOE4_pos	rs730482	2	127136908	T	A	0.291205	0.16611	0.0169559	1.24e-22	1.26287	0.531828	126374	+++	0.290715	0.127121	0.0137389	2.33e-20	2.85807	0.23954	306126	+++	0.074016	11
	APOE4_pos	rs744373	2	127137039	G	A	0.291546	0.165233	0.0169403	1.9e-22	1.25021	0.535205	126373	+++	0.291077	0.12734	0.0137239	1.82e-20	2.84994	0.240515	306128	+++	0.082204	11
	APOE4_pos	rs893434	2	127137181	A	G	0.186151	0.14009	0.0198323	1.69e-12	1.01911	0.600763	126374	+++	0.185215	0.0948419	0.0161806	4.71e-09	0.723959	0.696297	306129	+++	0.077098	11
	APOE4_pos	rs893433	2	127137182	G	C	0.182742	0.140903	0.0200298	2.08e-12	0.966495	0.616777	126374	+++	0.181443	0.100247	0.0163616	9.23e-10	0.375735	0.828725	306128	+++	0.115956	11
	APOE4_pos	rs893432	2	127137275	C	T	0.223019	0.124466	0.0186985	2.9e-11	1.3386	0.512068	126374	+++	0.221708	0.0699215	0.0152208	4.42e-06	0.320756	0.851822	306128	+++	0.0237	11
	APOE4_pos	rs6431223	2	127137911	A	G	0.256311	-0.1037	0.0179667	8.05e-09	2.03151	0.362129	126372	---	0.256666	-0.0561842	0.014563	0.000115	6.36219	0.04154	306126	---	0.039945	11
	APOE4_pos	rs3754692	2	135721732	C	T	0.187742	0.0933146	0.0206891	6.57e-06	0.851133	0.356232	123392	+?+	0.190125	0.0201408	0.016384	0.218941	0.003177	0.95505	302859	+?+	0.005574	12
	APOE4_pos	rs6739713	2	135731408	G	A	0.187227	0.0943697	0.020708	5.26e-06	0.574409	0.448512	123392	+?+	0.189583	0.0196497	0.0163941	0.230671	0.001082	0.973761	302859	+?+	0.004682	12
	APOE4_pos	rs12469709	2	135737730	C	T	0.196743	0.0908064	0.0203931	8.59e-06	1.63004	0.201698	123392	+?+	0.199027	0.0161115	0.0161277	0.317783	0.061697	0.803834	302859	+?+	0.00408	12
	APOE4_pos	rs10195620	2	135738049	A	T	0.197159	0.0911315	0.0203953	8e-06	1.54419	0.213996	123392	+?+	0.199392	0.0161519	0.0161398	0.316937	0.017581	0.894514	302859	+?+	0.003954	12
	APOE4_pos	rs1438307	2	135741596	G	T	0.197602	0.0907909	0.020375	8.47e-06	1.90272	0.167774	123392	+?+	0.199854	0.0169466	0.0161118	0.29287	0.039928	0.841622	302859	+?+	0.004485	12
	APOE4_pos	2:135769411:A:T	2	135769411	T	A	0.248351	0.0912447	0.0203946	7.79e-06	2.17586	0.140191	123392	+?+	0.251939	0.0101236	0.0161518	0.530824	0.21548	0.642505	302859	+?+	0.001828	12
	APOE4_pos	rs10928546	2	135786627	C	T	0.198054	0.0907708	0.0203758	8.51e-06	1.49973	0.220713	123392	+?+	0.200176	0.0164864	0.0161226	0.306502	0.054911	0.814728	302859	+?+	0.004264	12
	APOE4_pos	rs2322660	2	135799749	C	T	0.213977	0.0915677	0.0198715	4.13e-06	1.08122	0.298424	123392	+?+	0.216815	0.0170646	0.0157221	0.277733	0.010518	0.918313	302859	+?+	0.00329	12
	APOE4_pos	rs748841	2	135800587	C	T	0.21399	0.0919299	0.0198704	3.78e-06	1.12942	0.2879	123392	+?+	0.216829	0.0173201	0.0157223	0.270605	0.01164	0.914082	302859	+?+	0.003245	12
	APOE4_pos	rs12988076	2	135812278	C	A	0.214016	0.0918688	0.0198738	3.85e-06	1.03447	0.309111	123392	+?+	0.216846	0.0165365	0.0157202	0.292815	0.005645	0.940109	302859	+?+	0.002961	12
	APOE4_pos	rs6719488	2	135817629	G	T	0.21406	0.0932763	0.0198718	2.72e-06	0.990714	0.319568	123392	+?+	0.216866	0.0155662	0.0157199	0.322051	0.005273	0.942114	302859	+?+	0.002171	12
	APOE4_pos	rs892715	2	135819007	T	C	0.214066	0.0932881	0.0198716	2.71e-06	0.991581	0.319356	123392	+?+	0.216868	0.0153663	0.0157206	0.328328	0.003142	0.955302	302859	+?+	0.002111	12
	APOE4_pos	rs4954450	2	135820966	T	C	0.213977	0.092766	0.0198825	3.12e-06	0.971076	0.324412	123392	+?+	0.216819	0.0170646	0.0157254	0.277834	0.00131	0.971127	302859	+?+	0.002834	12
	APOE4_pos	rs7579771	2	135822690	A	T	0.21398	0.0924807	0.0198988	3.41e-06	0.929417	0.335014	123392	+?+	0.216802	0.017153	0.0157404	0.275808	1.9e-05	0.996529	302859	+?+	0.002999	12
	APOE4_pos	rs2164210	2	135822717	T	C	0.214135	0.0929775	0.0198812	2.96e-06	0.968903	0.324954	123392	+?+	0.216951	0.0153811	0.0157297	0.328141	4.3e-05	0.994764	302859	+?+	0.002216	12
	APOE4_pos	rs745500	2	135825622	G	A	0.213672	0.0924807	0.0198842	3.36e-06	0.753894	0.385246	123392	+?+	0.21642	0.0157336	0.0157316	0.317237	0.000273	0.986824	302859	+?+	0.00248	12
	APOE4_pos	rs7569057	2	135826388	C	A	0.212983	0.094215	0.019915	2.27e-06	0.686743	0.407274	123392	+?+	0.215745	0.0167116	0.0157518	0.288705	0.00307	0.955814	302859	+?+	0.00228	12
	APOE4_pos	rs10186843	2	135829388	C	A	0.213799	0.0923038	0.019891	3.53e-06	0.784013	0.375916	123392	+?+	0.216594	0.0158546	0.0157347	0.313623	0.002448	0.960542	302859	+?+	0.002585	12
	APOE4_pos	rs10207652	2	135830908	T	A	0.213753	0.0919162	0.019895	3.9e-06	0.780573	0.376966	123392	+?+	0.216547	0.0157296	0.0157334	0.317413	0.009063	0.924155	302859	+?+	0.002677	12
	APOE4_pos	rs12620033	2	135832042	C	G	0.21348	0.0934903	0.0198928	2.65e-06	0.735025	0.391259	123392	+?+	0.216161	0.0128047	0.0157288	0.415597	0.012049	0.912594	302859	+?+	0.001471	12
	APOE4_pos	rs62159034	2	135834289	G	A	0.213747	0.0935386	0.0199043	2.65e-06	0.729249	0.393127	123392	+?+	0.216469	0.014109	0.0157377	0.369976	0.019239	0.889685	302859	+?+	0.001754	12
	APOE4_pos	rs6730196	2	135836190	T	G	0.212424	0.0913058	0.0199405	4.74e-06	0.809426	0.36829	123392	+?+	0.215002	0.0138161	0.0157641	0.380794	0.006201	0.937234	302859	+?+	0.002309	12
	APOE4_pos	rs2236783	2	135836588	G	A	0.21358	0.0923358	0.0198869	3.49e-06	0.698841	0.403174	123392	+?+	0.216235	0.012936	0.0157264	0.410759	0.00579	0.939347	302859	+?+	0.001746	12
	APOE4_pos	rs6742283	2	135839297	A	G	0.21263	0.0928736	0.0199049	3.12e-06	0.715458	0.397638	123392	+?+	0.215241	0.0137293	0.0157306	0.38278	0.042605	0.83647	302859	+?+	0.001819	12
	APOE4_pos	rs3739020	2	135844921	G	T	0.199453	0.0921142	0.020335	5.99e-06	0.039459	0.842542	123392	+?+	0.201598	0.0195467	0.0160187	0.222353	0.228622	0.632547	302859	+?+	0.005073	12
	APOE4_pos	rs3754686	2	135845706	T	C	0.21589	0.094357	0.019824	1.97e-06	0.675337	0.411197	123392	+?+	0.218379	0.0168453	0.0156861	0.282849	0.00043	0.983454	302859	+?+	0.002177	12
	APOE4_pos	rs3769005	2	135845796	C	G	0.21582	0.094145	0.0198276	2.09e-06	0.656277	0.417877	123392	+?+	0.218303	0.0168148	0.0156894	0.283822	0.000124	0.991118	302859	+?+	0.002234	12
	APOE4_pos	rs4954490	2	135850661	G	A	0.215916	0.0931806	0.0198262	2.65e-06	0.683372	0.408428	123392	+?+	0.218356	0.0171599	0.0156863	0.273962	0.000256	0.987233	302859	+?+	0.002649	12
	APOE4_pos	rs4954493	2	135852405	T	C	0.215945	0.0944534	0.0198284	1.93e-06	0.726943	0.393876	123392	+?+	0.2184	0.0178252	0.0156873	0.25582	0.000636	0.979875	302859	+?+	0.002449	12	rs4954493	MCM6
	APOE4_pos	rs4988226	2	135853028	A	G	0.222508	0.0921944	0.019638	2.71e-06	0.727122	0.393818	123392	+?+	0.224693	0.0150984	0.0155581	0.331808	0.03982	0.841833	302859	+?+	0.002098	12
	APOE4_pos	rs309178	2	135854054	C	T	0.222525	0.0922856	0.0196375	2.65e-06	0.731596	0.392366	123392	+?+	0.224716	0.0150393	0.0155588	0.333726	0.042664	0.836359	302859	+?+	0.002057	12
	APOE4_pos	rs309179	2	135856210	G	A	0.222473	0.0910794	0.0196435	3.6e-06	0.808607	0.368532	123392	+?+	0.224641	0.0155121	0.0155666	0.318995	0.036533	0.848419	302859	+?+	0.00258	12
	APOE4_pos	rs309180	2	135856685	G	A	0.222545	0.0906393	0.0196293	3.94e-06	0.821862	0.364636	123392	+?+	0.224702	0.0149861	0.0155578	0.335408	0.025357	0.873481	302859	+?+	0.002533	12
	APOE4_pos	rs309181	2	135857243	C	G	0.222374	0.0912547	0.0196447	3.45e-06	0.865541	0.352193	123392	+?+	0.224514	0.0152304	0.0155691	0.32794	0.054725	0.815036	302859	+?+	0.002432	12
	APOE4_pos	rs309173	2	135859954	C	T	0.222555	0.0908831	0.0196358	3.74e-06	0.90087	0.342549	123392	+?+	0.224747	0.0150896	0.0155634	0.332256	0.037285	0.846887	302859	+?+	0.002496	12
	APOE4_pos	rs4988183	2	135864476	C	T	0.206067	0.0897712	0.0201219	8.26e-06	0.045364	0.831337	123392	+?+	0.20799	0.0172808	0.0158619	0.275937	0.410641	0.521645	302859	+?+	0.00468	12
	APOE4_pos	rs309176	2	135864646	T	C	0.222277	0.0912227	0.0196498	3.5e-06	0.829963	0.362283	123392	+?+	0.224449	0.0142865	0.0155694	0.358821	0.078339	0.779561	302859	+?+	0.002158	12
	APOE4_pos	rs309811	2	135868032	A	G	0.222616	0.0900208	0.019622	4.55e-06	0.995796	0.31833	123392	+?+	0.224744	0.0148364	0.0155565	0.340219	0.05625	0.812524	302859	+?+	0.002688	12
	APOE4_pos	rs309128	2	135872341	G	A	0.222626	0.0900491	0.0196222	4.52e-06	0.96983	0.324723	123392	+?+	0.224774	0.0150453	0.0155565	0.333466	0.082057	0.774528	302859	+?+	0.002752	12
	APOE4_pos	rs680428	2	135873187	A	G	0.222543	0.0898855	0.0196265	4.72e-06	0.994169	0.318726	123392	+?+	0.224657	0.0153132	0.0155622	0.325106	0.07839	0.779491	302859	+?+	0.002919	12
	APOE4_pos	rs188680	2	135873419	A	G	0.222594	0.0900198	0.0196238	4.56e-06	0.942995	0.331509	123392	+?+	0.224728	0.015125	0.0155583	0.330962	0.073661	0.78608	302859	+?+	0.002794	12
	APOE4_pos	rs309130	2	135873461	C	A	0.222622	0.0902026	0.0196199	4.34e-06	0.945541	0.330857	123392	+?+	0.224754	0.0154185	0.0155569	0.32162	0.081054	0.775873	302859	+?+	0.00283	12
	APOE4_pos	rs3835799	2	135873664	ACAGAGGTAC	A	0.222548	0.0903844	0.0196234	4.17e-06	0.9038	0.341765	123392	+?+	0.22465	0.0153466	0.0155593	0.323959	0.092305	0.761267	302859	+?+	0.002742	12
	APOE4_pos	rs191079	2	135876201	C	T	0.222487	0.0904867	0.0196553	4.21e-06	0.834771	0.360897	123392	+?+	0.22468	0.0160554	0.015585	0.30291	0.081441	0.775353	302859	+?+	0.003015	12
	APOE4_pos	rs55830620	2	135878754	G	A	0.223908	0.0886499	0.0196481	6.52e-06	0.870229	0.350892	123392	+?+	0.226187	0.0149507	0.0155672	0.336846	0.163005	0.686405	302859	+?+	0.003293	12
	APOE4_pos	rs632632	2	135880646	C	T	0.222562	0.0902255	0.0196261	4.35e-06	0.835956	0.360556	123392	+?+	0.224735	0.0148906	0.0155492	0.338234	0.13997	0.708311	302859	+?+	0.002634	12
	APOE4_pos	rs666407	2	135882663	G	A	0.221424	0.0914902	0.01969	3.43e-06	0.898784	0.343108	123392	+?+	0.223475	0.0152285	0.0156041	0.32909	0.145739	0.702641	302859	+?+	0.002411	12
	APOE4_pos	rs1435576	2	135884312	T	A	0.22257	0.089965	0.0196255	4.63e-06	0.766701	0.38124	123392	+?+	0.224747	0.0152649	0.0155477	0.326181	0.160326	0.688857	302859	+?+	0.00286	12
	APOE4_pos	rs309125	2	135885985	T	C	0.222466	0.0909991	0.0196408	3.66e-06	0.742402	0.388892	123392	+?+	0.224598	0.0148817	0.0155692	0.339141	0.124516	0.724187	302859	+?+	0.002398	12
	APOE4_pos	rs145732045	2	139247903	G	C	0.002029	0.809305	0.182385	9.23e-06	1.74594	0.417709	125990	+++	0.001926	0.0832606	0.151641	0.582985	0.934965	0.626578	305454	-++	0.002215	13	rs145732045	NXPH2
	APOE4_pos	rs568360832	2	169506442	G	T	0.000946	0.967249	0.218813	9.98e-06	0.469082	0.790934	126020	+++	0.000962	-0.143699	0.181547	0.428642	0.781614	0.676511	305537	-+-	9.42e-05	14	rs568360832	BBS5
	APOE4_pos	rs6746802	2	216286420	T	C	0.420215	0.0702422	0.0157123	7.91e-06	0.44695	0.799735	126373	+++	0.419312	0.00175845	0.0127202	0.89003	7.80602	0.020181	306123	++-	0.000709	15
	APOE4_pos	rs7599806	2	216287628	A	G	0.420605	0.0713202	0.0158197	6.63e-06	0.47713	0.787757	126079	+++	0.419482	-0.0011807	0.0127731	0.926331	4.38071	0.111877	305854	++-	0.000365	15	rs7599806	MARCHF4
	APOE4_pos	rs6436995	2	231043179	A	C	0.132725	-0.102785	0.0225592	5.28e-06	0.361925	0.834467	126374	---	0.132386	-0.0181762	0.0182446	0.319115	0.53014	0.767152	306127	-+-	0.003555	16
	APOE4_pos	rs12611521	2	231046102	A	G	0.132719	-0.103071	0.0225923	5.14e-06	0.316901	0.853465	126371	---	0.132365	-0.0197222	0.0182698	0.280347	0.570911	0.751672	306129	-+-	0.004135	16	rs12611521	C2orf72
	APOE4_pos	rs7569598	2	233116689	C	T	0.182643	-0.0937768	0.0200705	3.02e-06	1.87104	0.392382	126372	---	0.18281	-0.0420947	0.0162114	0.009433	0.826027	0.661653	306125	---	0.045171	17
	APOE4_pos	rs10933431	2	233117202	G	C	0.21922	-0.0971675	0.0187071	2.1e-07	0.527405	0.768202	126373	---	0.219968	-0.0479326	0.0150653	0.001471	4.80514	0.090485	306126	---	0.040405	17	rs10933431	INPP5D	INPP5D
	APOE4_pos	rs58289623	3	5393676	C	T	0.10384	0.120312	0.0252716	1.96e-06	1.68729	0.430139	126372	+++	0.104864	-0.0214576	0.0204261	0.293472	2.9246	0.231703	306125	+--	1.3e-05	18	rs58289623	EDEM1	EDEM1
	APOE4_pos	rs4858412	3	22522823	T	C	0.434997	0.0691519	0.0155353	8.65e-06	1.4189	0.491914	126367	+++	0.434539	-0.0208764	0.0126372	0.098537	0.517961	0.771838	306122	---	7.04e-06	19
	APOE4_pos	rs4858414	3	22522906	G	A	0.436394	0.0696492	0.015513	7.23e-06	1.69464	0.428562	126372	+++	0.436014	-0.0217488	0.0126182	0.084783	0.458957	0.794948	306126	---	4.94e-06	19
	APOE4_pos	rs1449901	3	22523265	C	T	0.436361	0.0696716	0.0155153	7.21e-06	1.52777	0.465852	126370	+++	0.435948	-0.0213278	0.0126197	0.091022	0.546179	0.761025	306124	---	5.44e-06	19
	APOE4_pos	rs1375826	3	22523397	C	T	0.437737	0.0709281	0.0155186	4.94e-06	1.79299	0.407996	126366	+++	0.437368	-0.0217284	0.0126256	0.085257	0.452173	0.797649	306123	---	3.69e-06	19	rs1375826	ZNF385D
	APOE4_pos	rs534945805	3	22739950	C	G	0.003056	0.64332	0.145147	9.46e-06	0.000682	0.979168	123200	+?+	0.003269	0.0998146	0.116117	0.390005	0.258864	0.610901	302448	+?+	0.003467	19
	APOE4_pos	rs112978264	3	49458249	C	T	0.045745	0.187648	0.0400687	2.87e-06	0.53362	0.465089	123391	+?+	0.046228	0.000454897	0.0319383	0.98863	2.45382	0.117239	302851	-?+	0.000261	20
	APOE4_pos	rs79581555	3	49701383	A	G	0.052606	0.173036	0.0350168	7.89e-07	2.72155	0.256462	126373	+++	0.052899	0.010376	0.0284653	0.715487	2.09694	0.350473	306121	-++	0.000315	20
	APOE4_pos	rs115506546	3	49770574	G	A	0.051222	0.17635	0.0355868	7.35e-07	2.77319	0.249925	126373	+++	0.051366	0.0139769	0.0289596	0.629379	1.95725	0.375828	306117	-++	0.000404	20
	APOE4_pos	rs145363452	3	49882690	T	TTTAAA	0.054751	0.175883	0.0346488	3.93e-07	3.98803	0.136147	126370	+-+	0.054951	0.00531585	0.0282217	0.85058	1.66503	0.434954	306115	--+	0.000136	20
	APOE4_pos	rs150628303	3	49917863	G	A	0.056089	0.170073	0.0340364	5.94e-07	5.16911	0.07543	126369	+-+	0.056458	0.0104928	0.0277009	0.704861	0.854979	0.652144	306115	-++	0.000279	20
	APOE4_pos	rs562589192	3	49983015	A	AT	0.050292	0.219544	0.0397253	3.34e-08	0.739772	0.389734	123389	+?+	0.050383	0.0130307	0.0319495	0.683398	0.816919	0.366083	302846	-?+	5.16e-05	20	rs562589192	RBM6
	APOE4_pos	rs112634398	3	50038061	G	A	0.047124	0.170141	0.0373262	5.24e-06	3.59717	0.165533	126371	+-+	0.047659	-0.00403814	0.0303266	0.894051	1.36538	0.505256	306109	--+	0.000295	20
	APOE4_pos	3:50077493:C:CAAAAT	3	50077493	CAAAAT	C	0.184332	0.0940448	0.0210407	7.94e-06	0.952926	0.328976	123392	+?+	0.18313	-0.00459353	0.0169082	0.785871	0.339255	0.56026	302858	-?+	0.00026	20
	APOE4_pos	rs112269639	3	50148534	A	G	0.036147	0.216216	0.0447254	1.36e-06	0.027731	0.867744	123389	+?+	0.03672	0.0258539	0.0353513	0.464581	2.46543	0.116376	302843	-?+	0.000845	20
	APOE4_pos	rs76770164	3	60275436	T	C	0.122668	-0.105441	0.0236336	8.25e-06	0.007573	0.996221	126374	---	0.123425	0.0087843	0.0190402	0.644565	0.73586	0.692166	306127	-++	0.000169	21	rs76770164	FHIT
	APOE4_pos	rs145841582	3	140245426	G	C	0.01137	-0.32493	0.073224	9.23e-06	5.30403	0.070509	126369	---	0.01165	0.047393	0.0595065	0.425785	1.01054	0.603342	306110	+-+	8.02e-05	22	rs145841582	CLSTN2
	APOE4_pos	rs12499876	4	12208668	A	G	0.441612	0.0778107	0.0156747	7.03e-07	2.14631	0.341928	126374	+++	0.441237	0.00947794	0.0127439	0.457054	0.575391	0.74999	306126	+++	0.000723	23	rs12499876	HS3ST1
	APOE4_pos	rs13152801	4	12209309	C	T	0.465829	0.0697882	0.0155458	7.25e-06	1.20771	0.546701	126373	+++	0.465702	0.00881305	0.0126401	0.485675	0.662794	0.71792	306128	+++	0.002349	23
	APOE4_pos	rs1982655	4	12211013	T	C	0.459378	0.0699812	0.0154161	5.72e-06	0.801701	0.66975	126372	+++	0.458738	0.00742834	0.0125271	0.553216	1.1231	0.570324	306129	-++	0.001645	23
	APOE4_pos	rs10028108	4	12211756	T	C	0.450182	0.0708042	0.0154651	4.76e-06	1.13771	0.566173	126373	+++	0.449445	0.00896371	0.0125612	0.475487	0.868162	0.64786	306127	-++	0.001919	23
	APOE4_pos	rs11724773	4	12212168	C	T	0.450414	0.0708153	0.0154722	4.79e-06	1.0592	0.58884	126364	+++	0.449711	0.00893397	0.012564	0.477049	0.69872	0.705139	306123	-++	0.001912	23
	APOE4_pos	rs13140853	4	14065838	A	T	0.408772	-0.0699451	0.0156706	8.18e-06	0.188439	0.910083	126374	---	0.410054	9.99995e-06	0.0133511	0.999402	0.350612	0.8392	306128	-++	0.000537	24	rs13140853	BOD1L1
	APOE4_pos	rs545729602	4	20269561	C	A	0.001039	-1.0363	0.233495	9.2e-06	0.897417	0.638452	125893	---	0.001014	-0.24705	0.189695	0.192777	0.015971	0.992046	305367	---	0.008721	25
	APOE4_pos	rs183705096	4	20346573	G	A	0.000785	-1.22683	0.277599	1e-05	0.525854	0.768798	125597	---	0.000776	-0.354647	0.221914	0.11001	0.386954	0.824089	304914	---	0.014144	25
	APOE4_pos	rs573485206	4	20401659	G	A	0.000742	-1.29957	0.283041	4.47e-06	0.459244	0.794834	125586	---	0.000762	-0.382963	0.221238	0.083455	0.357043	0.836506	304906	---	0.010747	25	rs573485206	SLIT2
	APOE4_pos	rs138280232	4	24641327	A	G	0.00266	0.837463	0.178205	2.65e-06	0.628001	0.42809	123072	+?+	0.002823	-0.108435	0.137282	0.42961	0.967556	0.32529	302367	-?-	2.64e-05	26	rs138280232	DHX15
	APOE4_pos	rs191969185	4	47909489	T	C	0.000951	1.02584	0.225021	5.22e-06	0.801817	0.669711	126250	+++	0.000958	-0.00316902	0.154068	0.983581	0.581068	0.747864	305946	-++	0.000162	27
	APOE4_pos	rs146627548	4	47929789	T	G	0.000708	1.27085	0.272841	3.25e-06	0.474027	0.788981	126197	+++	0.000736	0.0633757	0.182513	0.728422	0.031249	0.984497	305775	+++	0.000236	27	rs146627548	NIPAL1
	APOE4_pos	rs71609376	4	77725305	C	T	0.031926	-0.205571	0.044535	3.97e-06	0.180092	0.913889	126370	---	0.031552	-0.0397351	0.0364937	0.276215	0.57977	0.74835	306109	+--	0.003986	28
	APOE4_pos	rs13133475	4	77789934	G	A	0.031262	-0.205854	0.045311	5.62e-06	0.292689	0.86386	126342	---	0.030783	-0.0482201	0.0371743	0.194565	1.15379	0.56164	306086	+--	0.00717	28
	APOE4_pos	rs35533309	4	77808354	T	C	0.026601	-0.222827	0.048839	5.13e-06	0.331005	0.847468	126344	---	0.026321	-0.0452976	0.0398967	0.2562	0.788626	0.674143	306069	+--	0.00489	28
	APOE4_pos	rs13149195	4	77848337	T	C	0.025098	-0.236591	0.0502566	2.55e-06	0.737975	0.691434	126370	---	0.024648	-0.0398173	0.0412522	0.334425	0.640439	0.72599	306109	+--	0.002484	28
	APOE4_pos	rs71609379	4	77942167	T	C	0.034843	-0.214496	0.044984	1.89e-06	0.065376	0.798192	123389	-?-	0.034699	-0.0141689	0.036047	0.694286	1.99965	0.157335	302843	+?-	0.000514	28	rs71609379	MRPL1
	APOE4_pos	rs36099265	4	77985741	A	G	0.032563	-0.195262	0.0441042	9.67e-06	5.90552	0.052195	126372	-+-	0.032398	-0.0171899	0.0359321	0.632388	2.40222	0.30086	306112	++-	0.001754	28
	APOE4_pos	rs71614606	4	99682181	A	G	0.003681	-0.636498	0.141676	7.13e-06	2.68104	0.101549	123302	-?-	0.003839	0.199664	0.11532	0.083387	0.306497	0.579838	302693	+?+	4.78e-06	29
	APOE4_pos	rs71614616	4	99751153	A	C	0.003373	-0.678726	0.148576	4.99e-06	1.81984	0.177332	123302	-?-	0.003537	0.20684	0.12088	0.087062	0.315323	0.574432	302693	+?+	3.83e-06	29	rs71614616	DAPP1
	APOE4_pos	rs139219198	4	109723701	T	C	0.016229	0.280565	0.0619057	5.92e-06	1.7564	0.41553	126375	+++	0.016401	-0.0698196	0.0508349	0.169593	1.24805	0.535784	306122	-+-	1.24e-05	30	rs139219198	PLA2G12A
	APOE4_pos	rs193204963	4	181964218	A	G	0.00454	0.619043	0.131101	2.37e-06	1.1545	0.28261	123166	+?+	0.004671	-0.123936	0.102095	0.224752	0.094738	0.758238	302482	-?-	7.88e-06	31	rs193204963	TENM3
	APOE4_pos	rs62375380	5	86963078	C	T	0.212603	0.0876317	0.0189457	3.8e-06	0.633209	0.728619	126373	+++	0.212713	0.0506646	0.0153694	0.000984	2.69222	0.260251	306127	+++	0.129689	32
	APOE4_pos	rs61367113	5	86967367	G	A	0.21851	0.0858061	0.0187488	4.8e-06	0.459907	0.794571	126371	+++	0.21879	0.0411621	0.0151895	0.006746	1.32633	0.515218	306127	+++	0.064297	32
	APOE4_pos	rs62375386	5	86978367	G	A	0.214204	0.0900253	0.0188954	1.93e-06	0.468608	0.791121	126366	+++	0.214192	0.0555728	0.0153175	0.000288	2.59522	0.273185	306119	+++	0.156647	32
	APOE4_pos	rs62375387	5	86978375	G	T	0.213531	0.0909872	0.0189245	1.55e-06	0.422861	0.809425	126369	+++	0.213468	0.0552067	0.0153446	0.000323	2.63287	0.26809	306119	+++	0.141931	32	rs62375387	RASA1	COX7C
	APOE4_pos	rs62375388	5	86985269	T	C	0.212493	0.0868811	0.0189542	4.64e-06	0.60441	0.739187	126370	+++	0.212592	0.0507901	0.0153765	0.000961	2.80677	0.245764	306126	+++	0.139206	32
	APOE4_pos	rs147024067	5	86988888	A	C	0.212941	0.085773	0.0189978	6.43e-06	0.710755	0.700909	126324	+++	0.21299	0.0491101	0.0154008	0.001435	2.71813	0.256901	306125	+++	0.133836	32
	APOE4_pos	rs1353078	5	86990337	G	T	0.212473	0.0866565	0.0189589	4.93e-06	0.470135	0.790518	126367	+++	0.212521	0.051002	0.0153865	0.000922	2.8313	0.242768	306126	+++	0.144216	32
	APOE4_pos	rs1845273	5	86991236	G	T	0.21487	0.0899102	0.0188687	1.92e-06	0.645117	0.724294	126370	+++	0.214743	0.0541283	0.0153053	0.000408	2.47201	0.290543	306126	+++	0.140807	32
	APOE4_pos	rs7737911	5	86994384	C	T	0.212994	0.0868224	0.0189338	4.6e-06	0.658516	0.719457	126372	+++	0.212974	0.0512291	0.0153723	0.000865	2.41772	0.298537	306126	+++	0.144431	32
	APOE4_pos	rs62375390	5	86995048	G	A	0.214913	0.0899769	0.0188712	1.89e-06	0.665105	0.717091	126369	+++	0.214795	0.0540601	0.015305	0.000415	2.21115	0.331021	306126	+++	0.139344	32
	APOE4_pos	rs62375391	5	86997803	G	A	0.214767	0.0897392	0.0188733	2.02e-06	0.633757	0.728419	126374	+++	0.214642	0.0527623	0.0153117	0.000573	2.38278	0.303798	306128	+++	0.128123	32
	APOE4_pos	rs12523133	5	87002102	C	T	0.214885	0.0898901	0.0188708	1.93e-06	0.614734	0.735381	126373	+++	0.214747	0.0542003	0.0153078	0.000402	2.32185	0.313196	306129	+++	0.141883	32
	APOE4_pos	rs62375397	5	87002714	T	C	0.215499	0.0883716	0.0188456	2.79e-06	0.444443	0.800738	126375	+++	0.215444	0.0556069	0.0152905	0.000278	2.28479	0.319054	306128	+++	0.176963	32
	APOE4_pos	rs55695634	5	87003654	T	C	0.213432	0.0862612	0.0189239	5.23e-06	0.506555	0.776253	126374	+++	0.213544	0.0521293	0.0153586	0.000692	2.31294	0.314595	306127	+++	0.161365	32
	APOE4_pos	rs56363426	5	87004641	T	C	0.21306	0.0859676	0.0189403	5.74e-06	0.32999	0.847898	126372	+++	0.213224	0.0509459	0.0153697	0.000922	2.62093	0.269695	306128	+++	0.151038	32
	APOE4_pos	rs181222236	6	25970288	C	T	0.001249	-1.03781	0.232863	8.44e-06	9.99452	0.006756	126184	---	0.001324	0.255573	0.185098	0.167342	0.353059	0.838174	305716	+-+	1.39e-05	33	rs181222236	TRIM38
	APOE4_pos	rs149973	6	28015835	T	G	0.388067	0.073571	0.0164506	7.85e-06	0.22899	0.891816	126372	+++	0.387727	0.0149664	0.0132822	0.259807	3.12898	0.209194	306126	--+	0.00559	34	rs149973	OR2B8P
	APOE4_pos	rs149974	6	28017318	C	T	0.388062	0.0735032	0.0164515	8.01e-06	0.239303	0.887229	126371	+++	0.38772	0.0150305	0.0132828	0.257793	3.08501	0.213844	306126	--+	0.005699	34
	APOE4_pos	rs149976	6	28019998	G	A	0.388363	0.0730172	0.0164519	9.2e-06	0.236722	0.888375	126373	+++	0.388047	0.0157227	0.0132819	0.236482	2.98891	0.22437	306125	--+	0.00675	34
	APOE4_pos	rs9268399	6	32372459	A	G	0.367063	-0.0745641	0.0161645	4.03e-06	0.918212	0.631848	126374	---	0.369161	-0.0520883	0.0131068	7.13e-05	4.69942	0.095397	306127	-+-	0.280132	35
	APOE4_pos	rs140872668	6	32377230	A	AAAG	0.187611	-0.101963	0.0202505	4.87e-07	5.39406	0.067405	126373	---	0.189217	-0.0552199	0.0164605	0.000799	1.81804	0.402918	306129	---	0.073278	35
	APOE4_pos	rs9268433	6	32378114	G	T	0.220368	-0.0917151	0.0188104	1.1e-06	5.94468	0.051183	126372	---	0.222155	-0.0623361	0.0152184	4.25e-05	4.19244	0.12292	306128	-+-	0.224648	35
	APOE4_pos	rs9268451	6	32381309	C	T	0.220335	-0.0918423	0.0188103	1.07e-06	5.78176	0.055527	126372	---	0.22212	-0.0622595	0.0152197	4.35e-05	4.26236	0.118697	306126	-+-	0.221458	35
	APOE4_pos	rs9268455	6	32381995	T	C	0.220332	-0.0918215	0.0188101	1.07e-06	5.7773	0.055651	126374	---	0.222123	-0.0624607	0.0152194	4.11e-05	4.1059	0.128356	306128	-+-	0.224943	35
	APOE4_pos	rs3793127	6	32404138	T	C	0.220377	-0.0911519	0.0188057	1.27e-06	5.83498	0.054069	126374	---	0.222184	-0.0615659	0.0152144	5.25e-05	4.41908	0.109751	306129	-+-	0.221279	35
	APOE4_pos	rs3763309	6	32408196	A	C	0.220346	-0.0907916	0.0188102	1.41e-06	5.74817	0.056468	126374	---	0.22209	-0.0617797	0.0152203	4.98e-05	4.33737	0.114328	306128	-+-	0.230514	35
	APOE4_pos	rs3763312	6	32408571	A	G	0.220257	-0.0920089	0.0188155	1.03e-06	5.94727	0.051117	126375	---	0.22202	-0.061551	0.0152262	5.35e-05	4.26351	0.118629	306128	-+-	0.208247	35
	APOE4_pos	rs9268515	6	32411518	C	G	0.188767	-0.101167	0.0201983	5.58e-07	5.37527	0.068042	126198	---	0.190369	-0.0548797	0.0164047	0.000826	1.80291	0.405979	305941	---	0.075272	35
	APOE4_pos	rs9268521	6	32413597	C	G	0.226617	-0.0848675	0.01862	5.24e-06	5.15852	0.07583	126374	---	0.228104	-0.0600144	0.0150857	7.01e-05	3.49118	0.174542	306127	-+-	0.299665	35
	APOE4_pos	rs9268522	6	32413666	T	A	0.226522	-0.084603	0.0186314	5.68e-06	5.23195	0.073096	126375	---	0.228005	-0.0595918	0.015092	7.94e-05	3.61125	0.164371	306129	-+-	0.296872	35
	APOE4_pos	rs9268543	6	32417024	T	A	0.181838	-0.104122	0.020609	4.45e-07	7.15452	0.027952	126373	---	0.183597	-0.0631347	0.0167705	0.000168	1.11746	0.571935	306128	---	0.122919	35
	APOE4_pos	rs2395163	6	32420032	C	T	0.219648	-0.0870612	0.0188469	3.91e-06	6.83727	0.032757	126375	---	0.221212	-0.0671499	0.0152821	1.13e-05	3.20015	0.201882	306127	-+-	0.411876	35
	APOE4_pos	rs34330585	6	32422926	C	G	0.118167	0.11037	0.0241028	4.74e-06	0.417345	0.811661	126373	+++	0.117641	0.0415689	0.0197143	0.035002	0.031432	0.984407	306125	+++	0.02716	35
	APOE4_pos	rs34989128	6	32423995	A	G	0.118091	0.109701	0.0241119	5.45e-06	0.402618	0.81766	126374	+++	0.11758	0.041803	0.0197223	0.034062	0.008117	0.99595	306125	+++	0.029305	35
	APOE4_pos	rs35875335	6	32424214	C	T	0.118161	0.109499	0.0241032	5.63e-06	0.455274	0.796413	126375	+++	0.11766	0.0406092	0.0197142	0.039427	0.005244	0.997382	306126	+++	0.026964	35
	APOE4_pos	rs35817460	6	32426345	T	G	0.117975	0.108759	0.0241202	6.61e-06	0.415409	0.812447	126371	+++	0.1175	0.0425661	0.0197272	0.030969	0.005571	0.997219	306127	+++	0.033664	35
	APOE4_pos	rs9268581	6	32429153	A	G	0.222937	-0.0896162	0.0187428	1.77e-06	7.31228	0.025832	126371	---	0.224656	-0.0645876	0.0152023	2.18e-05	2.47466	0.290158	306128	-+-	0.299667	35
	APOE4_pos	rs17202717	6	32430086	T	G	0.11796	0.109323	0.0241102	5.86e-06	0.429529	0.806731	126372	+++	0.117491	0.0407532	0.0197137	0.038729	0.018702	0.990693	306126	+++	0.027707	35
	APOE4_pos	rs17496307	6	32433259	T	A	0.117947	0.108888	0.024114	6.41e-06	0.479881	0.786675	126371	+++	0.117501	0.0407311	0.0197129	0.038828	0.018139	0.990972	306126	+++	0.02867	35
	APOE4_pos	rs9268614	6	32435001	G	T	0.222981	-0.0890323	0.0187367	2.05e-06	7.44393	0.024186	126374	---	0.224703	-0.0649258	0.0151993	1.96e-05	2.49776	0.286826	306127	-+-	0.317699	35
	APOE4_pos	rs2395175	6	32437249	A	G	0.177983	-0.10704	0.020836	2.84e-07	7.75301	0.020723	126374	---	0.17969	-0.0584907	0.0169641	0.000568	0.650565	0.722323	306128	---	0.070783	35
	APOE4_pos	rs9268627	6	32438044	C	T	0.222955	-0.089087	0.0187382	2.02e-06	7.35077	0.02534	126375	---	0.224684	-0.0653175	0.0152009	1.75e-05	2.4508	0.293639	306128	-+-	0.324545	35
	APOE4_pos	rs17496549	6	32441931	T	C	0.116397	0.11215	0.0242204	3.71e-06	0.367249	0.832248	126374	+++	0.115908	0.0455783	0.0198399	0.021623	0.030304	0.984962	306127	+++	0.033497	35
	APOE4_pos	rs16822616	6	32442306	A	C	0.116342	0.111706	0.0242288	4.08e-06	0.375219	0.828938	126372	+++	0.115867	0.045004	0.0198413	0.023339	0.030572	0.98483	306126	+++	0.033198	35
	APOE4_pos	rs70993830	6	32442382	A	AG	0.116365	0.111938	0.0242213	3.87e-06	0.360414	0.835097	126375	+++	0.115874	0.0450135	0.0198408	0.023307	0.033006	0.983633	306127	+++	0.032581	35
	APOE4_pos	rs9268926	6	32465290	G	A	0.242328	-0.0883395	0.018761	2.53e-06	6.91153	0.031563	126375	---	0.246179	-0.0703173	0.0151714	3.63e-06	2.00922	0.366187	306127	-+-	0.455118	35
	APOE4_pos	rs115879259	6	32591436	T	A	0.150447	-0.114268	0.0222065	2.72e-07	11.8891	0.00262	126355	---	0.150808	-0.0762754	0.0180468	2.4e-05	2.47459	0.290168	306110	-+-	0.18426	35
	APOE4_pos	rs35743245	6	32592127	T	C	0.186211	-0.103235	0.0214516	1.52e-06	8.95668	0.002765	123392	-?-	0.188414	-0.0803926	0.0170148	2.34e-06	0.443072	0.505644	302858	-?-	0.40413	35
	APOE4_pos	rs35472547	6	32592593	T	G	0.186977	-0.103324	0.0213835	1.38e-06	8.94967	0.002775	123392	-?-	0.189198	-0.0792445	0.0169609	3.03e-06	0.389422	0.532604	302858	-?-	0.377631	35
	APOE4_pos	rs34924558	6	32592669	T	C	0.18061	-0.113207	0.0206601	4.37e-08	11.1978	0.003702	126367	---	0.182689	-0.0770517	0.0167069	4.05e-06	1.89442	0.387822	306125	---	0.173575	35
	APOE4_pos	rs34496598	6	32592678	T	C	0.180674	-0.113022	0.0206557	4.56e-08	11.1401	0.00381	126366	---	0.182752	-0.0768897	0.0167033	4.22e-06	1.97033	0.373378	306126	---	0.173755	35
	APOE4_pos	rs34415150	6	32592700	G	A	0.179757	-0.110825	0.020553	7.12e-08	11.0866	0.003914	126373	---	0.181855	-0.0765874	0.0166166	4.11e-06	2.38263	0.303821	306127	-+-	0.19514	35
	APOE4_pos	rs35118762	6	32592854	T	C	0.18708	-0.110073	0.0202376	5.48e-08	10.7252	0.004689	126375	---	0.189319	-0.0741257	0.0163512	5.89e-06	1.66427	0.43512	306128	---	0.167073	35
	APOE4_pos	rs34928543	6	32592918	C	G	0.187038	-0.109594	0.0202454	6.33e-08	10.5018	0.005243	126370	---	0.189278	-0.0740169	0.0163549	6.11e-06	1.6276	0.44317	306126	---	0.171618	35
	APOE4_pos	rs35525122	6	32593506	A	C	0.186449	-0.111326	0.0202467	3.92e-08	10.8529	0.004399	126371	---	0.188675	-0.0751752	0.0163578	4.38e-06	1.75291	0.416255	306128	---	0.164843	35
	APOE4_pos	rs35265698	6	32593557	G	C	0.187082	-0.1094	0.0202405	6.63e-08	10.587	0.005024	126374	---	0.189305	-0.0742075	0.0163574	5.8e-06	1.72649	0.42179	306124	---	0.176257	35
	APOE4_pos	rs34350244	6	32593688	T	C	0.191015	-0.0992415	0.0213317	3.33e-06	8.22926	0.004122	123392	-?-	0.193225	-0.0809736	0.0169196	1.73e-06	0.469114	0.493395	302858	-?-	0.502273	35
	APOE4_pos	rs35294087	6	32593689	G	A	0.187104	-0.109486	0.0202386	6.46e-08	10.6279	0.004923	126375	---	0.189314	-0.0738123	0.0163555	6.48e-06	1.70191	0.427006	306126	---	0.170383	35
	APOE4_pos	rs111547585	6	32593691	T	TA	0.186449	-0.111592	0.0202486	3.65e-08	10.9224	0.004249	126375	---	0.188662	-0.0749639	0.0163602	4.67e-06	1.77839	0.410986	306127	---	0.159403	35
	APOE4_pos	rs34535888	6	32593750	C	T	0.186167	-0.11224	0.0202644	3.12e-08	11.1708	0.003752	126375	---	0.18832	-0.0751967	0.0163767	4.46e-06	1.7696	0.412798	306128	---	0.155081	35
	APOE4_pos	rs34553045	6	32593788	C	T	0.172258	-0.113582	0.0209945	6.44e-08	11.4212	0.003311	126375	---	0.173753	-0.0755299	0.0170073	9.08e-06	1.9094	0.384928	306126	---	0.159018	35
	APOE4_pos	rs35371668	6	32593861	T	C	0.176349	-0.109481	0.0207643	1.37e-07	10.7743	0.004575	126375	---	0.17821	-0.077002	0.0168009	4.65e-06	1.9567	0.37593	306128	---	0.223972	35
	APOE4_pos	rs34647096	6	32593904	A	G	0.186927	-0.111237	0.0202447	4.01e-08	10.8839	0.004331	126373	---	0.189101	-0.0741849	0.0163556	5.82e-06	1.65467	0.437212	306127	---	0.154538	35
	APOE4_pos	rs188575117	6	32594158	C	A	0.153457	-0.137906	0.0269752	3.25e-07	0.153705	0.926026	126233	---	0.161933	-0.0933781	0.0211175	9.92e-06	1.76425	0.413902	305897	---	0.193669	35
	APOE4_pos	rs28366339	6	32596948	G	A	0.295855	-0.0789653	0.0176014	7.35e-06	5.06521	0.079452	126365	---	0.291822	-0.0593	0.0144274	4e-05	3.84778	0.146038	306124	-+-	0.38754	35
	APOE4_pos	rs28366340	6	32596950	G	A	0.295857	-0.0787803	0.0176019	7.72e-06	5.00435	0.081907	126364	---	0.291821	-0.0593637	0.0144271	3.92e-05	3.79045	0.150285	306125	-+-	0.393591	35
	APOE4_pos	rs28366341	6	32597007	C	G	0.405668	-0.0713295	0.0158421	6.81e-06	3.95984	0.13808	126371	---	0.407293	-0.0508345	0.0128693	7.89e-05	3.59155	0.165999	306126	-+-	0.315286	35
	APOE4_pos	rs28366343	6	32597026	C	T	0.399716	-0.0732914	0.0159417	4.34e-06	4.12758	0.126972	126373	---	0.400993	-0.0505283	0.0129584	9.74e-05	3.45768	0.17749	306127	-+-	0.267857	35
	APOE4_pos	rs28366344	6	32597036	C	T	0.406111	-0.0710976	0.0158403	7.28e-06	3.91106	0.141489	126373	---	0.407744	-0.0503359	0.0128672	9.24e-05	3.48706	0.174902	306128	-+-	0.308983	35
	APOE4_pos	rs28366351	6	32597213	A	G	0.405659	-0.072088	0.0158312	5.35e-06	4.03398	0.133055	126375	---	0.407183	-0.0500299	0.0128594	0.000101	3.85894	0.145225	306126	-+-	0.279456	35
	APOE4_pos	rs28366352	6	32597216	C	T	0.405659	-0.072088	0.0158313	5.35e-06	4.03394	0.133058	126375	---	0.407183	-0.0500299	0.0128594	0.000101	3.85894	0.145225	306126	-+-	0.279465	35
	APOE4_pos	rs28366353	6	32597227	G	A	0.406006	-0.0719139	0.0158311	5.64e-06	4.01774	0.13414	126375	---	0.407486	-0.0501224	0.0128561	9.76e-05	3.61508	0.164057	306128	-+-	0.285271	35
	APOE4_pos	rs28366354	6	32597267	G	T	0.40451	-0.0719773	0.0158526	5.7e-06	4.00307	0.135128	126374	---	0.406051	-0.049929	0.0128775	0.000107	3.64732	0.161434	306127	-+-	0.280323	35
	APOE4_pos	rs28366356	6	32597314	T	G	0.401031	-0.0744359	0.0159147	2.95e-06	4.29864	0.116564	126374	---	0.402211	-0.0504505	0.0129326	9.67e-05	3.57596	0.167297	306129	-+-	0.242134	35
	APOE4_pos	rs28366360	6	32597399	C	G	0.383758	-0.0741375	0.0161332	4.39e-06	4.0468	0.132205	126364	---	0.38439	-0.0510786	0.0131216	0.0001	3.66339	0.160142	306129	-+-	0.267484	35
	APOE4_pos	rs28366361	6	32597420	A	G	0.38233	-0.072604	0.0161775	7.29e-06	4.02965	0.133344	126368	---	0.38285	-0.0514754	0.0131604	9.26e-05	3.61621	0.163965	306127	-+-	0.310982	35
	APOE4_pos	rs2760980	6	32597424	A	G	0.179289	-0.115226	0.0207047	2.68e-08	11.6422	0.002964	126369	---	0.180922	-0.0793268	0.0167554	2.23e-06	2.17248	0.337482	306128	---	0.177696	35	rs2760980	HLA-DRB1	HLA
	APOE4_pos	rs28366362	6	32597436	C	T	0.40612	-0.0718634	0.015836	5.76e-06	4.05129	0.131909	126370	---	0.407736	-0.0501119	0.0128629	9.88e-05	3.66988	0.159623	306128	-+-	0.286334	35
	APOE4_pos	rs2760985	6	32598621	A	G	0.186538	-0.109652	0.0202694	6.46e-08	10.9523	0.004185	126375	+--	0.188762	-0.073723	0.0163925	6.98e-06	1.94647	0.377859	306128	-+-	0.168101	35
	APOE4_pos	rs2454139	6	32598858	C	G	0.18161	-0.111576	0.0206002	6.22e-08	10.9306	0.004231	126372	---	0.183493	-0.0772677	0.0166626	3.59e-06	1.96236	0.374868	306128	---	0.195336	35
	APOE4_pos	rs2858874	6	32598935	C	T	0.402042	-0.0712103	0.0159254	7.88e-06	3.95743	0.138247	126374	---	0.403483	-0.0498102	0.0129388	0.000119	3.48457	0.17512	306127	-+-	0.296955	35
	APOE4_pos	rs28752490	6	32600120	A	G	0.393337	-0.075076	0.0159233	2.46e-06	2.46812	0.291109	126370	---	0.395212	-0.0563471	0.0129407	1.35e-05	3.96105	0.137997	306125	-+-	0.361354	35
	APOE4_pos	rs28752501	6	32601218	A	G	0.391254	-0.0756259	0.0160427	2.47e-06	2.55482	0.278758	126180	---	0.393131	-0.0574861	0.0130043	9.98e-06	3.50849	0.173038	306066	-+-	0.379744	35
	APOE4_pos	rs2647062	6	32602640	C	A	0.173439	-0.110562	0.0210945	1.63e-07	10.7248	0.00469	126372	---	0.174828	-0.0787586	0.0170941	4.14e-06	2.14438	0.342259	306128	---	0.241439	35
	APOE4_pos	rs558721	6	32602796	T	C	0.182317	-0.110479	0.0205783	8.11e-08	10.7892	0.004541	126373	---	0.184291	-0.0780599	0.0166404	2.76e-06	2.03665	0.361199	306128	---	0.220555	35
	APOE4_pos	rs679242	6	32603181	T	G	0.182664	-0.110141	0.0205771	8.86e-08	11.0999	0.003888	126374	---	0.184635	-0.0791698	0.0166457	2.01e-06	1.85414	0.395711	306128	---	0.241901	35
	APOE4_pos	rs2760990	6	32603333	A	G	0.182769	-0.110503	0.0205699	7.96e-08	11.1633	0.003766	126373	---	0.184717	-0.0780491	0.0166416	2.78e-06	1.79738	0.407102	306126	---	0.219952	35
	APOE4_pos	rs2647066	6	32603345	T	C	0.186613	-0.110848	0.0202515	4.51e-08	11.1405	0.00381	126374	---	0.188797	-0.0762463	0.0163696	3.25e-06	1.59722	0.449955	306125	---	0.183911	35
	APOE4_pos	rs17425622	6	32604184	C	T	0.187733	-0.110239	0.0202848	5.62e-08	10.9337	0.004225	126374	---	0.189993	-0.0773606	0.016396	2.42e-06	1.36428	0.505535	306118	---	0.207453	35
	APOE4_pos	rs585669	6	32604336	A	G	0.483667	-0.0690114	0.0155282	8.94e-06	1.79829	0.406916	126371	---	0.485176	-0.05671	0.0126107	6.99e-06	4.81295	0.090132	306122	-+-	0.538606	35
	APOE4_pos	rs574170	6	32605127	A	T	0.392745	-0.0744337	0.0159627	3.17e-06	2.44749	0.294126	126373	---	0.394587	-0.055979	0.0129723	1.61e-05	4.2374	0.120188	306129	-+-	0.369582	35
	APOE4_pos	rs601945	6	32605638	G	A	0.186697	-0.108873	0.0202882	8.21e-08	11.2116	0.003677	126374	+--	0.188943	-0.0760563	0.016413	3.64e-06	1.7481	0.417259	306127	---	0.208525	35
	APOE4_pos	rs602457	6	32605785	C	T	0.16983	-0.108711	0.0211557	2.82e-07	13.103	0.001428	126373	+--	0.171105	-0.0777907	0.017162	5.91e-06	1.41831	0.492059	306127	---	0.256357	35
	APOE4_pos	rs614348	6	32606100	C	T	0.393321	-0.0746514	0.0159161	2.77e-06	2.48993	0.28795	126375	---	0.3952	-0.0561334	0.012935	1.45e-05	4.04997	0.131996	306128	-+-	0.366566	35
	APOE4_pos	rs543713	6	32606157	T	C	0.392496	-0.0744273	0.0159346	3.05e-06	2.51832	0.283892	126375	---	0.394358	-0.0560625	0.0129503	1.52e-05	3.95881	0.138151	306128	-+-	0.371118	35
	APOE4_pos	rs482205	6	32608232	G	T	0.392614	-0.0746126	0.0159301	2.86e-06	2.59021	0.273869	126373	---	0.394404	-0.0561863	0.0129478	1.45e-05	4.25737	0.118993	306127	-+-	0.369376	35
	APOE4_pos	rs482162	6	32608242	C	T	0.392648	-0.0747699	0.0159288	2.72e-06	2.60306	0.272115	126373	---	0.394452	-0.0557781	0.0129468	1.67e-05	4.41388	0.110037	306125	-+-	0.354823	35
	APOE4_pos	rs482044	6	32608287	C	G	0.415088	-0.0772224	0.0158096	1.06e-06	3.87661	0.143948	126373	---	0.416744	-0.0583593	0.0128332	5.51e-06	3.24195	0.197706	306129	-+-	0.354255	35
	APOE4_pos	rs560530	6	32609445	A	G	0.206905	-0.0938339	0.0193446	1.25e-06	6.61205	0.036662	126364	---	0.208632	-0.0743939	0.0156492	2.03e-06	2.95535	0.228168	306118	-+-	0.434638	35
	APOE4_pos	rs660895	6	32609603	G	A	0.209663	-0.0914247	0.0192708	2.13e-06	6.30459	0.042754	126374	---	0.211672	-0.0727922	0.0155869	3.06e-06	2.66197	0.264216	306128	-+-	0.452209	35
	APOE4_pos	rs35909516	6	32609784	A	ATG	0.210054	-0.0908595	0.0192714	2.46e-06	6.2244	0.044503	126375	---	0.211974	-0.0734711	0.0155851	2.47e-06	2.53842	0.281054	306129	-+-	0.482974	35
	APOE4_pos	rs532965	6	32610196	G	T	0.186789	-0.110245	0.020234	5.2e-08	11.4745	0.003224	126375	+--	0.189008	-0.0750016	0.0163476	4.54e-06	1.62772	0.443145	306128	---	0.17545	35
	APOE4_pos	rs3997868	6	32610813	G	A	0.207497	-0.0930862	0.0193128	1.46e-06	6.51958	0.038396	126374	---	0.209269	-0.0745264	0.0156212	1.87e-06	2.63302	0.268069	306129	-+-	0.454966	35
	APOE4_pos	rs3997869	6	32610855	T	C	0.262301	-0.0939009	0.0177071	1.16e-07	6.5001	0.038772	126374	---	0.263126	-0.0696106	0.0143631	1.28e-06	3.55132	0.169372	306128	-+-	0.286688	35
	APOE4_pos	rs504594	6	32610995	A	C	0.186404	-0.109586	0.02027	6.58e-08	11.6572	0.002942	126372	+--	0.188584	-0.0741924	0.0163879	6.06e-06	1.9598	0.375348	306128	-+-	0.174491	35
	APOE4_pos	rs6917729	6	32611866	A	T	0.187978	-0.11159	0.020246	3.64e-08	11.547	0.003109	126367	+--	0.190267	-0.0757532	0.0163556	3.68e-06	1.65648	0.436817	306126	---	0.168524	35
	APOE4_pos	rs3997872	6	32612840	A	T	0.186412	-0.109842	0.0202691	6.13e-08	11.7578	0.002798	126373	+--	0.188608	-0.0741343	0.0163886	6.17e-06	2.00532	0.366902	306126	-+-	0.170704	35
	APOE4_pos	rs2395516	6	32612880	C	T	0.301558	-0.0866663	0.0168867	2.92e-07	6.564	0.037553	126375	---	0.302133	-0.0633733	0.0137209	3.92e-06	3.28822	0.193185	306126	-+-	0.284378	35
	APOE4_pos	rs2894379	6	32613134	C	T	0.262387	-0.0895189	0.0186713	1.66e-06	5.94205	0.014784	123392	-?-	0.263576	-0.0762365	0.0148695	3e-07	0.229224	0.6321	302859	-?-	0.577933	35
	APOE4_pos	rs3129747	6	32613231	C	T	0.300703	-0.0870285	0.0169517	2.9e-07	6.62963	0.036341	126365	---	0.301317	-0.0628418	0.0137816	5.2e-06	3.57603	0.167292	306120	-+-	0.268242	35
	APOE4_pos	rs3129748	6	32613238	A	T	0.300718	-0.0869816	0.0169519	2.94e-07	6.62769	0.036376	126366	---	0.301332	-0.0628429	0.0137814	5.19e-06	3.67807	0.158971	306122	-+-	0.269198	35
	APOE4_pos	rs3104418	6	32613244	A	G	0.300717	-0.0869336	0.0169522	2.98e-07	6.62637	0.0364	126365	---	0.301321	-0.0628674	0.0137803	5.14e-06	3.56302	0.168384	306125	-+-	0.270626	35
	APOE4_pos	rs521539	6	32614196	A	G	0.209706	-0.0918971	0.0192685	1.88e-06	6.35097	0.041774	126370	---	0.211626	-0.0733	0.0155835	2.6e-06	2.53147	0.282032	306129	-+-	0.453017	35
	APOE4_pos	rs3129751	6	32614412	C	A	0.186378	-0.10962	0.0202738	6.56e-08	11.7152	0.002858	126372	+--	0.18858	-0.0740632	0.0163883	6.3e-06	1.99714	0.368407	306127	-+-	0.172578	35
	APOE4_pos	rs3104413	6	32614873	G	C	0.187431	-0.108798	0.0202177	7.56e-08	11.2662	0.003578	126374	+--	0.189608	-0.0742829	0.016333	5.49e-06	1.66753	0.434411	306127	---	0.184181	35
	APOE4_pos	rs3129753	6	32615250	C	G	0.185183	-0.111439	0.0203435	4.41e-08	11.661	0.002937	126374	+--	0.187286	-0.0740977	0.0164387	6.65e-06	1.71456	0.424316	306126	---	0.153375	35
	APOE4_pos	rs6605556	6	32615322	G	A	0.183021	-0.100764	0.0215425	2.95e-06	9.19426	0.002428	123392	+?-	0.184937	-0.0817851	0.0170827	1.72e-06	0.549254	0.458623	302858	-?-	0.490013	35
	APOE4_pos	rs4959105	6	32615369	T	C	0.307416	-0.0787673	0.0168097	2.83e-06	7.88818	0.019369	126375	---	0.307945	-0.0636301	0.0136415	3.14e-06	3.69357	0.157744	306128	-+-	0.484418	35
	APOE4_pos	rs6941393	6	32615423	A	G	0.208262	-0.0920988	0.0193672	2.01e-06	6.40499	0.040661	126374	---	0.21013	-0.0724976	0.0156672	3.76e-06	2.54312	0.280393	306128	-+-	0.431371	35
	APOE4_pos	rs6941395	6	32615429	A	G	0.18517	-0.111231	0.0203447	4.68e-08	11.7501	0.002809	126373	+--	0.187287	-0.0744445	0.0164394	6.03e-06	1.61776	0.445356	306127	---	0.159593	35
	APOE4_pos	rs6931277	6	32615580	T	A	0.186839	-0.110831	0.020235	4.42e-08	11.5125	0.003163	126373	+--	0.189025	-0.0747904	0.0163471	4.83e-06	1.73231	0.420566	306127	---	0.165887	35
	APOE4_pos	rs6941972	6	32615752	A	G	0.173792	-0.102556	0.0221097	3.56e-06	8.91603	0.002827	123392	-?-	0.174537	-0.0808967	0.0175726	4.22e-06	0.275558	0.599627	302859	-?-	0.443137	35
	APOE4_pos	rs1846190	6	32616036	A	G	0.286228	-0.0884105	0.0171236	2.48e-07	11.6603	0.002938	126374	+--	0.287086	-0.0628248	0.0139004	6.28e-06	2.28668	0.318753	306127	-+-	0.245984	35
	APOE4_pos	rs33964890	6	32616142	C	T	0.268361	-0.0836327	0.0175741	1.98e-06	7.75077	0.020746	126374	---	0.269138	-0.0693662	0.0142406	1.13e-06	4.1356	0.126464	306129	-+-	0.528231	35
	APOE4_pos	rs33915496	6	32616202	G	A	0.307714	-0.0784341	0.0168012	3.08e-06	7.76589	0.02059	126366	---	0.308256	-0.063449	0.0136318	3.3e-06	4.0199	0.133995	306122	-+-	0.488566	35
	APOE4_pos	rs510205	6	32616916	G	C	0.208984	-0.0905058	0.0193248	2.87e-06	8.46671	0.014504	126375	+--	0.211001	-0.0726976	0.0156339	3.37e-06	2.653	0.265405	306129	-+-	0.473759	35
	APOE4_pos	rs557011	6	32619236	T	C	0.335344	-0.0845062	0.016408	2.65e-07	14.9082	0.000579	126374	+--	0.336089	-0.0484101	0.0132844	0.00027	1.58598	0.452489	306127	-+-	0.087312	35
	APOE4_pos	rs9271404	6	32619776	A	T	0.390231	-0.0720418	0.0160531	7.3e-06	4.91436	0.085676	126314	---	0.39156	-0.053115	0.0130436	4.71e-05	4.24131	0.119953	306114	-+-	0.360179	35
	APOE4_pos	rs28718904	6	32619910	G	A	0.149239	0.0971557	0.0214722	6.14e-06	1.69518	0.428446	126374	+++	0.148693	0.0201682	0.017457	0.247943	0.044143	0.97817	306128	+++	0.005416	35
	APOE4_pos	rs28589559	6	32619939	T	G	0.149262	0.0975341	0.0214725	5.65e-06	1.72725	0.421631	126374	+++	0.148706	0.019836	0.0174592	0.255882	0.040278	0.980063	306124	+++	0.005006	35
	APOE4_pos	rs28707527	6	32619940	A	G	0.149278	0.0974406	0.0214678	5.74e-06	1.67914	0.431897	126374	+++	0.148717	0.0197654	0.0174587	0.257563	0.038896	0.98074	306125	+++	0.005012	35
	APOE4_pos	rs9271431	6	32620254	A	G	0.427768	-0.0702894	0.0157518	8.22e-06	5.06213	0.079574	126368	---	0.42889	-0.0493226	0.0127834	0.000115	3.34517	0.187761	306125	-+-	0.301317	35
	APOE4_pos	rs9271499	6	32621514	T	C	0.421228	-0.0710579	0.0158585	7.54e-06	4.25958	0.118862	126366	---	0.422009	-0.0519588	0.0129172	5.82e-05	4.16234	0.124784	306127	-+-	0.350401	35
	APOE4_pos	rs9271500	6	32621523	T	C	0.457903	-0.0757564	0.0157318	1.49e-06	5.37683	0.067988	126365	---	0.458849	-0.0499552	0.0127898	9.48e-05	3.15487	0.206504	306128	-+-	0.203151	35
	APOE4_pos	rs9271501	6	32621524	G	A	0.45791	-0.0759053	0.0157317	1.42e-06	5.41062	0.06685	126365	---	0.458852	-0.0499721	0.0127904	9.43e-05	3.14146	0.207894	306126	-+-	0.200846	35
	APOE4_pos	rs9271509	6	32621638	A	G	0.194713	-0.102314	0.0199854	3.13e-07	14.9582	0.000565	126374	+--	0.196608	-0.0622968	0.0161639	0.000117	2.49284	0.287532	306127	-+-	0.119495	35
	APOE4_pos	rs9271566	6	32622666	G	A	0.420152	-0.0704654	0.0158903	9.36e-06	4.1102	0.12808	126369	---	0.420614	-0.0522717	0.0129433	5.44e-05	4.15596	0.125183	306127	-+-	0.374666	35
	APOE4_pos	rs9271579	6	32622860	A	T	0.197649	-0.100604	0.0198221	3.94e-07	14.6256	0.000667	126374	+--	0.199438	-0.0631848	0.0160371	8.23e-05	2.6219	0.269564	306127	-+-	0.1422	35
	APOE4_pos	rs9271594	6	32623436	G	A	0.186736	-0.110275	0.0202362	5.17e-08	11.1282	0.003833	126374	+--	0.18889	-0.0742161	0.0163511	5.74e-06	2.03107	0.362208	306128	-+-	0.16574	35
	APOE4_pos	rs9271608	6	32623811	G	A	0.186554	-0.111128	0.0202583	4.22e-08	11.2807	0.003552	126374	+--	0.188687	-0.075063	0.0163703	4.6e-06	1.96727	0.37395	306127	-+-	0.16613	35
	APOE4_pos	rs1281947	6	32624232	G	A	0.184855	-0.109948	0.020346	6.67e-08	11.1368	0.003817	126368	+--	0.186938	-0.0750684	0.0164553	5.14e-06	2.24192	0.325967	306127	-+-	0.182544	35
	APOE4_pos	rs2133036	6	32628426	T	C	0.188722	-0.110755	0.0202555	4.66e-08	11.254	0.003599	126375	+--	0.19099	-0.0747796	0.0163797	5.06e-06	2.33436	0.311244	306128	-+-	0.167247	35
	APOE4_pos	rs3129769	6	32629245	A	G	0.185268	-0.110022	0.0203281	6.36e-08	11.0482	0.003989	126373	+--	0.18734	-0.0740212	0.0164284	6.71e-06	1.91617	0.383626	306125	-+-	0.168371	35
	APOE4_pos	rs2395519	6	32630290	C	A	0.188499	-0.0994922	0.0212755	2.97e-06	8.69016	0.003199	123392	+?-	0.190553	-0.0776059	0.0168754	4.31e-06	0.191619	0.661573	302858	-?-	0.420267	35
	APOE4_pos	rs3104381	6	32631077	A	G	0.187042	-0.111597	0.0202203	3.49e-08	11.4073	0.003334	126308	---	0.189102	-0.0746104	0.0163392	5.04e-06	1.78708	0.409204	306117	-+-	0.1548	35
	APOE4_pos	rs3104378	6	32631386	T	C	0.189522	-0.105667	0.020183	1.68e-07	10.4913	0.00527	126371	+--	0.1918	-0.0723836	0.0162995	9.08e-06	1.78353	0.409931	306127	-+-	0.199493	35
	APOE4_pos	rs3104375	6	32632324	C	G	0.186746	-0.111241	0.0202333	3.93e-08	11.3891	0.003364	126370	+--	0.188892	-0.0741063	0.0163518	5.93e-06	1.93016	0.380952	306125	-+-	0.153433	35
	APOE4_pos	rs3104371	6	32634360	G	C	0.199288	-0.100905	0.0197372	3.24e-07	14.6296	0.000666	126365	+--	0.201199	-0.061786	0.0159599	0.000109	2.10713	0.348692	306114	-+-	0.123267	35
	APOE4_pos	rs116029711	6	32635787	C	T	0.127727	0.104061	0.0234744	9.42e-06	1.36792	0.504615	126375	+++	0.12821	0.0327566	0.0190809	0.086034	0.149161	0.928133	306122	+++	0.01844	35
	APOE4_pos	rs36214155	6	32644001	C	T	0.113383	0.114594	0.0256446	7.99e-06	1.17035	0.279329	123392	+?+	0.113281	0.0422153	0.0205451	0.039921	1.4e-05	0.996985	302857	+?+	0.02764	35
	APOE4_pos	rs28685766	6	32653661	G	A	0.119889	0.112203	0.024961	7.05e-06	0.203167	0.652176	123392	+?+	0.11979	0.042129	0.0200001	0.035186	0.000581	0.980775	302857	+?+	0.028487	35
	APOE4_pos	rs28545281	6	32658274	C	G	0.120271	0.105099	0.0236569	9.01e-06	0.724814	0.695999	126374	+++	0.119992	0.0402855	0.019283	0.036712	0.143974	0.930543	306125	+++	0.033723	35
	APOE4_pos	rs28633132	6	32658276	T	A	0.120324	0.106199	0.0236458	7.18e-06	0.777013	0.678069	126374	+++	0.120085	0.0399185	0.0192723	0.038351	0.139237	0.932749	306125	+++	0.029819	35
	APOE4_pos	rs28539606	6	32658797	G	A	0.134527	0.109425	0.0236033	3.61e-06	0.058201	0.809362	123392	+?+	0.134436	0.0416677	0.0188109	0.026776	0.003416	0.953396	302858	+?+	0.024794	35
	APOE4_pos	rs4713573	6	32659207	C	A	0.317747	0.0914409	0.0185037	7.88e-07	2.40715	0.120782	123392	+?+	0.319093	0.00872086	0.0147985	0.555677	0.310929	0.577111	302859	+?+	0.000484	35
	APOE4_pos	rs9274503	6	32666327	T	C	0.395636	0.0738349	0.0161389	4.83e-06	2.15569	0.340329	126342	+++	0.396361	0.00105344	0.0130996	0.935884	0.594629	0.74281	306113	-+-	0.000467	35
	APOE4_pos	rs17206147	6	32697534	C	T	0.140643	0.0974588	0.0220025	9.58e-06	1.67083	0.433694	126370	+++	0.14033	0.0252583	0.0179406	0.15915	0.068595	0.966284	306124	+++	0.011004	35
	APOE4_pos	rs77579690	6	40858651	A	G	0.002606	0.764031	0.144235	1.2e-07	0.608679	0.435286	123330	+?+	0.002545	0.778056	0.121131	1.38e-10	2.31083	0.128476	302666	+?+	0.940624	36
	APOE4_pos	rs143202663	6	40897501	C	T	0.003079	0.737832	0.124072	2.81e-09	0.529892	0.767247	126311	+++	0.002984	0.711562	0.106834	2.83e-11	1.0028	0.605682	305935	+++	0.87251	36
	APOE4_pos	rs12664332	6	40936291	A	G	0.003488	0.73104	0.116266	3.33e-10	0.870877	0.646981	126312	+++	0.003314	0.735013	0.101729	5.21e-13	0.85711	0.65145	305937	+++	0.97947	36
	APOE4_pos	rs145342536	6	40944149	A	T	0.003507	0.741543	0.116352	1.91e-10	1.04079	0.594287	126311	+++	0.003362	0.73712	0.101527	4.02e-13	0.886428	0.64197	305936	+++	0.977137	36
	APOE4_pos	rs187370608	6	40974457	A	G	0.003307	0.850761	0.117501	4.66e-13	2.88337	0.236529	126367	+++	0.003142	0.857924	0.103578	1.27e-16	1.18061	0.554158	306122	+++	0.963513	36	rs187370608	UNC5CL	TREM2
	APOE4_pos	rs114812713	6	41066261	C	G	0.02637	0.249886	0.0504816	7.56e-07	0.194109	0.659518	123392	+?+	0.026389	0.0922035	0.0411631	0.025116	1.1274	0.28833	302856	+?+	0.015508	36
	APOE4_pos	rs141861986	6	41093201	C	CTTG	0.028067	0.235331	0.0465852	4.47e-07	0.463458	0.793161	126374	+++	0.028112	0.091021	0.0385872	0.018354	1.32209	0.516311	306126	+++	0.01707	36
	APOE4_pos	rs143332484	6	41161469	T	C	0.010394	0.360886	0.0732546	8.53e-07	0.894454	0.639399	126370	+++	0.010044	0.366369	0.0622488	4.08e-09	0.832284	0.659587	306113	+++	0.954506	36
	APOE4_pos	rs75932628	6	41161514	T	C	0.003007	0.856033	0.123201	3.84e-12	1.68549	0.430527	126234	+++	0.00289	0.943146	0.106572	9.28e-19	1.31622	0.517829	305804	+++	0.592831	36
	APOE4_pos	rs1385742	6	47627419	A	T	0.354002	0.0777515	0.0170324	5.07e-06	0.002132	0.963173	123392	+?+	0.354601	0.0707334	0.0136126	2.08e-07	0.386991	0.533885	302859	+?+	0.747566	37	rs1385742	CD2AP	CD2AP
	APOE4_pos	rs4706439	6	70387624	G	A	0.181014	0.0891714	0.020063	8.93e-06	1.95495	0.376259	126374	+++	0.181022	0.00956313	0.0163088	0.557643	0.176261	0.915641	306129	+++	0.002085	38
	APOE4_pos	rs4707802	6	70387887	T	C	0.178418	0.0927988	0.0201725	4.28e-06	2.5822	0.274968	126373	+++	0.17828	0.00948884	0.0163988	0.562862	0.039087	0.980646	306128	+++	0.001359	38
	APOE4_pos	rs7743819	6	70396954	A	G	0.17994	0.0920065	0.0200934	4.74e-06	1.72012	0.423136	126375	+++	0.179913	0.0132133	0.0163254	0.418306	0.581093	0.747855	306127	+++	0.002348	38
	APOE4_pos	rs3846748	6	70397307	G	A	0.179956	0.092302	0.0200954	4.43e-06	1.76245	0.414275	126374	+++	0.179917	0.0131689	0.0163257	0.419879	0.608742	0.737587	306129	+++	0.002249	38
	APOE4_pos	rs16869158	6	70399462	T	A	0.180599	0.0913587	0.0200497	5.28e-06	1.90439	0.385893	126375	+++	0.180542	0.0114393	0.0162946	0.482674	0.342708	0.842523	306128	+++	0.001988	38
	APOE4_pos	rs7767149	6	70401953	C	T	0.182885	0.0919993	0.0199447	4.04e-06	2.25552	0.323758	126370	+++	0.182757	0.00977012	0.0161962	0.546374	0.335106	0.845732	306126	+-+	0.001378	38
	APOE4_pos	rs6923292	6	70404966	T	C	0.184307	0.0933382	0.0198692	2.67e-06	2.13792	0.343365	126375	+++	0.184193	0.00972357	0.0161294	0.546632	0.377449	0.828015	306129	+-+	0.001092	38
	APOE4_pos	rs6902773	6	70405050	G	A	0.184628	0.0935423	0.0198648	2.53e-06	2.15719	0.340074	126373	+++	0.184474	0.0108935	0.0161261	0.499363	0.342839	0.842468	306129	+-+	0.001243	38
	APOE4_pos	rs16869168	6	70406036	G	A	0.184321	0.0932599	0.0198714	2.73e-06	2.14221	0.34263	126375	+++	0.184177	0.010179	0.0161318	0.528067	0.330529	0.84767	306128	+-+	0.001176	38
	APOE4_pos	rs7742044	6	70422491	C	A	0.174209	0.0930558	0.0203162	4.71e-06	1.49728	0.47301	126374	+++	0.17397	0.0117003	0.016486	0.477898	0.739892	0.690772	306127	+-+	0.001882	38
	APOE4_pos	rs9446246	6	70425930	C	T	0.174106	0.0932198	0.0203281	4.59e-06	1.5734	0.455344	126371	+++	0.173934	0.0106026	0.0164934	0.520347	0.757819	0.684608	306125	+-+	0.001606	38
	APOE4_pos	rs9455100	6	70427497	G	A	0.174153	0.092199	0.0203235	5.8e-06	1.81413	0.403707	126364	+++	0.173926	0.0119305	0.016487	0.469303	0.745176	0.688949	306114	+-+	0.002169	38
	APOE4_pos	rs73474966	6	70427988	A	C	0.168461	0.0925455	0.0205917	7.08e-06	1.12111	0.570892	126371	+++	0.16807	0.0121953	0.0167334	0.466134	1.30931	0.519622	306128	+-+	0.002469	38
	APOE4_pos	rs2747702	6	70433465	T	A	0.175023	0.092756	0.0202628	4.77e-06	1.79305	0.407984	126372	+++	0.174741	0.0116331	0.0164442	0.479316	0.434783	0.804615	306127	+-+	0.001888	38
	APOE4_pos	rs9455104	6	70433762	T	C	0.168535	0.0926238	0.0205897	6.94e-06	0.979662	0.61273	126369	+++	0.168126	0.0120432	0.0167358	0.471779	1.22002	0.543347	306128	+-+	0.002399	38
	APOE4_pos	rs9455105	6	70433778	G	T	0.168517	0.0927305	0.0205886	6.76e-06	0.999427	0.606704	126375	+++	0.168104	0.0117438	0.0167361	0.48288	1.23463	0.539389	306128	+-+	0.002279	38
	APOE4_pos	rs9446252	6	70444171	G	A	0.174223	0.0925537	0.020315	5.29e-06	1.63009	0.44262	126372	+++	0.173922	0.00995726	0.0164888	0.545943	0.557119	0.756873	306127	+-+	0.001602	38
	APOE4_pos	rs6919794	6	70447042	A	G	0.174175	0.0931333	0.0203187	4.64e-06	1.54892	0.460953	126375	+++	0.173935	0.00894388	0.0164937	0.587662	0.589416	0.744749	306128	+-+	0.001302	38
	APOE4_pos	rs6918393	6	70451613	A	C	0.174229	0.0927487	0.0203143	5.05e-06	1.60176	0.448934	126372	+++	0.173926	0.0102453	0.0164873	0.534352	0.587892	0.745317	306128	+-+	0.001621	38
	APOE4_pos	rs1208480	6	70455165	A	C	0.175041	0.0925236	0.0202779	5.12e-06	1.78963	0.408684	126361	+++	0.174751	0.00965326	0.0164521	0.557393	0.368914	0.831556	306126	+-+	0.001513	38
	APOE4_pos	rs9294871	6	70463524	T	C	0.168503	0.0919017	0.0205811	8.11e-06	1.01522	0.601932	126372	+++	0.168024	0.0106758	0.0167343	0.52352	0.949998	0.621886	306123	+-+	0.002206	38
	APOE4_pos	rs6900840	6	70472101	A	G	0.174243	0.0932435	0.0203117	4.49e-06	1.50775	0.470539	126370	+++	0.173901	0.00986617	0.0164866	0.54957	0.575232	0.75005	306125	+-+	0.001443	38
	APOE4_pos	rs6906592	6	70472221	T	C	0.174323	0.0933492	0.0203071	4.35e-06	1.43096	0.488958	126371	+++	0.173968	0.00993251	0.0164847	0.546842	0.573365	0.75075	306126	+-+	0.001433	38
	APOE4_pos	rs2639291	6	70472310	T	C	0.175084	0.0925728	0.0202575	4.95e-06	1.80437	0.405682	126371	+++	0.17469	0.0103978	0.0164411	0.527128	0.356111	0.836896	306126	+-+	0.001642	38
	APOE4_pos	rs6911812	6	70473512	A	G	0.174243	0.0932535	0.0203109	4.47e-06	1.53846	0.46337	126375	+++	0.17391	0.00976219	0.0164848	0.553743	0.581831	0.747579	306128	+-+	0.001421	38
	APOE4_pos	rs7752409	6	70476578	A	T	0.174262	0.0931952	0.0203114	4.54e-06	1.51855	0.468005	126371	+++	0.173908	0.00963345	0.0164853	0.558997	0.458885	0.794977	306123	+-+	0.001408	38
	APOE4_pos	rs1739338	6	70476653	A	G	0.175211	0.0984579	0.0213312	3.98e-06	0.959369	0.327346	123392	+?+	0.174619	0.0120402	0.0170256	0.479465	0.227563	0.633337	302858	+?+	0.001551	38
	APOE4_pos	rs9294874	6	70483110	A	G	0.17433	0.0929574	0.0203066	4.77e-06	1.4895	0.474854	126370	+++	0.173961	0.0098226	0.0164842	0.551276	0.580805	0.747962	306127	+-+	0.001487	38
	APOE4_pos	rs9455130	6	70488940	G	A	0.174317	0.0935614	0.0203055	4.13e-06	1.35388	0.50817	126371	+++	0.173944	0.0098018	0.0164835	0.552104	0.581891	0.747556	306127	+-+	0.001368	38
	APOE4_pos	rs61223738	6	70493385	T	C	0.174223	0.0933164	0.0203109	4.41e-06	1.43901	0.486992	126372	+++	0.173875	0.00951955	0.0164877	0.563709	0.609781	0.737204	306126	+-+	0.001365	38
	APOE4_pos	rs9446258	6	70495707	A	G	0.174314	0.0927469	0.0203058	5.01e-06	1.43612	0.487698	126372	+++	0.173938	0.00996221	0.0164841	0.54563	0.586798	0.745725	306128	+-+	0.001556	38
	APOE4_pos	rs9455132	6	70495768	G	A	0.174321	0.0922163	0.0203084	5.69e-06	1.5312	0.465054	126371	+++	0.173963	0.0097315	0.0164838	0.554965	0.59836	0.741426	306126	+-+	0.00162	38
	APOE4_pos	rs199964571	6	70496469	TGA	T	0.174347	0.0984534	0.0213884	4.23e-06	0.895257	0.344057	123392	+?+	0.173879	0.0117962	0.0170795	0.489794	0.361348	0.547759	302858	+?+	0.001553	38
	APOE4_pos	rs12524420	6	70497762	T	C	0.174403	0.0980392	0.0213777	4.59e-06	0.871032	0.35067	123392	+?+	0.173854	0.0120234	0.0170693	0.481206	0.287187	0.592029	302858	+?+	0.001673	38
	APOE4_pos	rs7753355	6	70507467	G	A	0.174242	0.0928289	0.0203074	4.92e-06	1.45747	0.48252	126368	+++	0.173874	0.00953539	0.016486	0.563019	0.575626	0.749902	306127	+-+	0.001457	38
	APOE4_pos	rs2639297	6	70509354	T	A	0.17508	0.091857	0.0202569	5.86e-06	1.80734	0.40508	126369	+++	0.174659	0.0100899	0.0164422	0.539459	0.34703	0.840704	306122	+-+	0.001732	38
	APOE4_pos	rs56377123	6	70514711	GA	G	0.174035	0.0928253	0.0203203	4.99e-06	1.64603	0.439107	126372	+++	0.173734	0.00920649	0.0164927	0.576721	0.590025	0.744522	306127	+-+	0.001405	38
	APOE4_pos	rs4283855	6	70515070	T	C	0.17444	0.0985169	0.0213747	4.11e-06	0.873168	0.35008	123392	+?+	0.173889	0.0119849	0.0170682	0.482583	0.271284	0.602472	302858	+?+	0.001566	38
	APOE4_pos	rs7739517	6	70516628	C	T	0.169472	0.0952438	0.0205802	3.75e-06	1.5656	0.457125	126260	+++	0.168704	0.00346001	0.016721	0.836056	0.823225	0.662581	306011	+--	0.000541	38
	APOE4_pos	rs7773794	6	70516647	G	A	0.174475	0.0980174	0.0213727	4.58e-06	0.840131	0.359359	123392	+?+	0.1739	0.0116044	0.0170691	0.496617	0.272632	0.601572	302858	+?+	0.001589	38
	APOE4_pos	rs7769582	6	70519956	A	G	0.174139	0.0920157	0.0203195	6.03e-06	1.45699	0.482635	126370	+++	0.173788	0.00956907	0.0164882	0.561696	0.685007	0.709991	306127	+-+	0.001637	38
	APOE4_pos	rs60667640	6	70523142	AG	A	0.174162	0.092694	0.0203258	5.18e-06	1.45788	0.48242	126374	+++	0.173892	0.00889433	0.016493	0.589717	0.682182	0.710994	306128	+-+	0.001374	38
	APOE4_pos	rs7740873	6	70526513	T	C	0.174074	0.0920357	0.0203255	6.04e-06	1.256	0.533658	126368	+++	0.173821	0.00982854	0.0164856	0.551071	0.635571	0.727759	306122	+-+	0.00169	38
	APOE4_pos	rs9455144	6	70527040	T	C	0.174221	0.0921461	0.0203166	5.83e-06	1.35163	0.508741	126368	+++	0.1739	0.00933628	0.0164825	0.571119	0.654988	0.720728	306124	+-+	0.001556	38
	APOE4_pos	rs2842063	6	70528674	T	C	0.174965	0.0912939	0.0202668	6.75e-06	1.83975	0.398568	126368	+++	0.174612	0.0095245	0.0164387	0.562345	0.439345	0.802782	306127	+-+	0.001736	38
	APOE4_pos	rs4496758	6	70530390	C	A	0.174152	0.0923859	0.0203165	5.51e-06	1.40078	0.496393	126372	+++	0.173831	0.00923126	0.0164839	0.57549	0.673542	0.714072	306128	+-+	0.001488	38
	APOE4_pos	rs9283835	6	70533649	G	A	0.174151	0.0921744	0.0203213	5.82e-06	1.47613	0.478039	126374	+++	0.173846	0.00939473	0.0164853	0.568779	0.655482	0.72055	306126	+-+	0.001566	38
	APOE4_pos	rs16869340	6	70540063	A	G	0.174176	0.0924206	0.0203181	5.48e-06	1.40599	0.495101	126374	+++	0.173863	0.00943039	0.0164855	0.567316	0.676364	0.713066	306126	+-+	0.001522	38
	APOE4_pos	rs12180997	6	70540386	G	A	0.174345	0.0978279	0.0213882	4.86e-06	0.778547	0.377586	123392	+?+	0.173845	0.0124047	0.01707	0.467421	0.278777	0.597504	302858	+?+	0.001806	38
	APOE4_pos	rs9294876	6	70541718	C	T	0.174121	0.0922811	0.0203241	5.7e-06	1.38479	0.500375	126374	+++	0.173821	0.00935213	0.0164906	0.570656	0.682767	0.710786	306128	+-+	0.001539	38
	APOE4_pos	rs6940416	6	70543615	A	G	0.174743	0.097652	0.0213719	4.97e-06	0.886533	0.346418	123392	+?+	0.174239	0.0114166	0.0170503	0.503142	0.217554	0.64091	302858	+?+	0.001617	38
	APOE4_pos	rs6942012	6	70543769	A	C	0.174179	0.092633	0.0203182	5.21e-06	1.40498	0.495349	126374	+++	0.173852	0.00969386	0.0164857	0.556542	0.672529	0.714434	306128	+-+	0.001532	38
	APOE4_pos	rs16869370	6	70557863	A	G	0.175308	0.0898553	0.020283	9.55e-06	1.5471	0.461371	126373	+++	0.175109	0.0123593	0.0164576	0.452675	0.608034	0.737848	306128	+-+	0.003018	38
	APOE4_pos	rs9455158	6	70561176	A	C	0.174139	0.0917055	0.0203218	6.49e-06	1.45667	0.482712	126370	+++	0.173881	0.0107223	0.0164871	0.515488	0.626973	0.730894	306127	+-+	0.001979	38
	APOE4_pos	rs73489091	6	70561813	C	T	0.174814	0.092354	0.0204406	6.33e-06	2.63287	0.268089	126373	+++	0.174891	0.00903704	0.0165474	0.585	1.46921	0.479696	306125	++-	0.001542	38
	APOE4_pos	rs6455370	6	70563532	C	A	0.174195	0.0909489	0.0203237	7.75e-06	1.55422	0.459733	126374	+++	0.173935	0.0105502	0.0164878	0.522272	0.61971	0.733553	306128	+-+	0.002134	38
	APOE4_pos	rs9455160	6	70564116	G	C	0.174268	0.0905543	0.0203221	8.47e-06	1.58268	0.453238	126373	+++	0.173996	0.010932	0.0164866	0.507294	0.671489	0.714806	306128	+-+	0.002354	38
	APOE4_pos	rs9446267	6	70565337	A	C	0.174348	0.0906886	0.0203196	8.19e-06	1.43468	0.48805	126372	+++	0.174073	0.0108677	0.0164859	0.509777	0.680962	0.711428	306125	+-+	0.002293	38
	APOE4_pos	rs2691490	6	70578856	G	C	0.174902	0.0901359	0.0203036	9.14e-06	1.17837	0.554778	126373	+++	0.174551	0.0145161	0.0164682	0.378063	0.410846	0.814303	306126	+-+	0.003832	38
	APOE4_pos	rs2691494	6	70581056	T	C	0.174888	0.0902309	0.0203079	8.99e-06	1.17034	0.557011	126372	+++	0.174538	0.0143574	0.0164685	0.38331	0.435304	0.804405	306127	+-+	0.003721	38
	APOE4_pos	rs2691495	6	70582169	G	T	0.177267	0.0897493	0.0201704	8.72e-06	1.4443	0.485706	126374	+++	0.177078	0.0142648	0.0163537	0.38306	1.02819	0.598042	306124	+-+	0.003661	38
	APOE4_pos	rs111952602	6	70584077	G	T	0.174007	0.0913259	0.0203675	7.43e-06	0.911594	0.633942	126373	+++	0.173694	0.0141396	0.0165158	0.391928	0.572576	0.751046	306127	+-+	0.003257	38
	APOE4_pos	rs6901232	6	70584267	A	G	0.174231	0.0913697	0.02035	7.23e-06	0.843741	0.655819	126374	+++	0.173902	0.0129449	0.0165026	0.432804	0.860526	0.650338	306125	+-+	0.00277	38
	APOE4_pos	rs1983455	6	70603143	A	G	0.133687	0.102121	0.0228383	7.88e-06	1.74622	0.41765	126372	+++	0.133548	0.0312738	0.0185206	0.091297	0.450953	0.798136	306123	+-+	0.016	38
	APOE4_pos	rs2842076	6	70603431	A	G	0.153704	0.0953675	0.0214085	8.52e-06	2.50625	0.28561	126374	+++	0.153554	0.0243491	0.0174173	0.162101	3.0537	0.217219	306127	+-+	0.010093	38
	APOE4_pos	rs77269904	6	70603959	A	C	0.155437	0.105647	0.0215395	9.52e-07	1.38206	0.50106	126374	+++	0.155709	0.0351654	0.0174875	0.044356	0.273612	0.87214	306127	+++	0.011094	38	rs77269904	SDHAF4
	APOE4_pos	rs13218200	6	106364417	A	T	0.01452	0.314584	0.0661336	2e-06	5.81282	0.054672	126372	+++	0.014141	0.00877439	0.0544293	0.871912	0.088487	0.956721	306120	--+	0.000359	39	rs13218200	CRYBG1
	APOE4_pos	rs77335744	7	4114768	C	T	0.265911	-0.0787835	0.0174647	6.54e-06	0.135098	0.934682	126375	---	0.266037	-0.00566099	0.0142326	0.690834	1.73579	0.419835	306126	+--	0.001178	40
	APOE4_pos	rs74633075	7	4114812	T	A	0.256324	-0.0800069	0.017681	6.13e-06	0.157034	0.924486	126375	---	0.256244	-0.00427412	0.0144153	0.766853	1.90199	0.386357	306127	--+	0.000905	40
	APOE4_pos	rs60562970	7	4114996	A	C	0.294877	-0.0779637	0.0169883	4.52e-06	0.141593	0.931651	126374	---	0.294947	0.000794684	0.0138464	0.954214	0.347233	0.840619	306126	+--	0.000329	40
	APOE4_pos	rs73046437	7	4115641	C	T	0.321829	-0.0740169	0.0165423	7.77e-06	0.670788	0.715056	126373	---	0.322013	0.00345303	0.0135101	0.798265	1.29825	0.522501	306128	--+	0.000289	40
	APOE4_pos	rs1880857	7	4116300	G	A	0.311614	-0.0812654	0.0166884	1.14e-06	0.202091	0.903892	126374	---	0.311844	0.00652069	0.0136072	0.631811	0.930622	0.62794	306126	+-+	4.61e-05	40	rs1880857	SDK1
	APOE4_pos	rs6973388	7	4116869	C	T	0.322256	-0.0731483	0.0165254	9.71e-06	0.678857	0.712177	126375	---	0.322445	0.00272129	0.0134941	0.840166	1.32262	0.516174	306127	--+	0.000379	40
	APOE4_pos	rs148100109	7	99838883	A	G	0.054561	0.157724	0.0348223	6e-06	0.860091	0.65048	126374	+++	0.054469	0.0404421	0.0281453	0.150731	0.26455	0.8761	306125	+++	0.008826	41
	APOE4_pos	rs34256128	7	100004356	C	CTG	0.286912	-0.0881386	0.0172672	3.38e-07	4.10307	0.128538	126372	---	0.286302	-0.0515491	0.0140268	0.00024	2.57509	0.275948	306126	---	0.100027	41
	APOE4_pos	rs11771331	7	100007965	G	A	0.330952	-0.0754102	0.0164755	4.78e-06	7.17843	0.02762	126374	-+-	0.330274	-0.0454337	0.0133802	0.000689	1.28619	0.525663	306129	---	0.157825	41
	APOE4_pos	rs4216	7	100008238	T	C	0.33082	-0.0752064	0.0164897	5.17e-06	6.77562	0.033783	126370	-+-	0.330095	-0.044325	0.0133936	0.00094	1.16076	0.559685	306120	---	0.146028	41
	APOE4_pos	rs10609713	7	100008243	CTG	C	0.330788	-0.0748992	0.0165004	5.73e-06	6.93511	0.031193	126369	-+-	0.330053	-0.0435632	0.0134046	0.00116	1.11784	0.571825	306120	---	0.140462	41
	APOE4_pos	rs10228764	7	100010406	G	A	0.285594	-0.0905255	0.0172274	1.51e-07	6.03502	0.048923	126365	-+-	0.285359	-0.0546156	0.0139657	9.29e-05	1.8019	0.406184	306124	---	0.105396	41
	APOE4_pos	rs7788746	7	100014782	G	T	0.330805	-0.0754469	0.0164753	4.73e-06	6.8113	0.033185	126372	-+-	0.330167	-0.0456472	0.0133782	0.000649	0.976085	0.613827	306127	---	0.160274	41
	APOE4_pos	rs1060544	7	100015853	T	C	0.285216	-0.0897322	0.0172194	1.92e-07	5.85205	0.05361	126360	-+-	0.284918	-0.0537954	0.0139633	0.000118	1.743	0.418324	306126	---	0.105014	41
	APOE4_pos	rs4729566	7	100016690	G	A	0.3308	-0.0752043	0.0164704	5.04e-06	6.80602	0.033273	126375	-+-	0.330139	-0.0457675	0.0133776	0.000627	1.06616	0.586796	306129	---	0.165337	41
	APOE4_pos	rs6953441	7	100019444	A	G	0.285154	-0.0890181	0.0172127	2.37e-07	6.69986	0.035087	126374	-+-	0.284879	-0.0539484	0.0139587	0.000112	1.83213	0.40009	306126	---	0.113538	41
	APOE4_pos	rs73158413	7	100021917	A	T	0.125414	0.112397	0.0234375	1.65e-06	1.15672	0.560816	126373	+++	0.12458	0.0474407	0.0191212	0.01312	0.493967	0.781153	306126	+++	0.031777	41
	APOE4_pos	rs6465761	7	100022654	C	G	0.285372	-0.0887613	0.0172088	2.55e-07	6.21678	0.044673	126375	-+-	0.28505	-0.0538735	0.0139545	0.000114	1.80789	0.404969	306129	---	0.115318	41
	APOE4_pos	rs6465762	7	100022931	A	G	0.285293	-0.08924	0.0172083	2.19e-07	6.11215	0.047072	126375	-+-	0.284971	-0.0538967	0.0139563	0.000114	1.79145	0.408311	306127	---	0.110659	41
	APOE4_pos	rs6974305	7	100023136	A	G	0.285186	-0.0892958	0.0172143	2.18e-07	6.43703	0.040014	126373	-+-	0.284898	-0.0537817	0.0139569	0.000118	1.81463	0.403607	306126	---	0.109031	41
	APOE4_pos	rs34766893	7	100023956	A	T	0.125332	0.112109	0.0234391	1.76e-06	1.2411	0.537648	126375	+++	0.124492	0.0470009	0.0191187	0.013977	0.492031	0.78191	306128	+++	0.031378	41
	APOE4_pos	rs1963304	7	100028173	T	G	0.330667	-0.0760218	0.0164768	4.01e-06	6.88209	0.032031	126368	-+-	0.330012	-0.0458461	0.0133738	0.000612	1.02063	0.600306	306127	---	0.155036	41
	APOE4_pos	rs1015538	7	100028412	A	G	0.330531	-0.0761621	0.0164784	3.86e-06	6.64458	0.03607	126370	-+-	0.329887	-0.0455257	0.0133757	0.000669	0.969018	0.616	306127	---	0.148865	41
	APOE4_pos	rs12705069	7	100032956	T	C	0.125558	0.11248	0.0234539	1.65e-06	1.21575	0.544508	126306	+++	0.124742	0.0466221	0.0191152	0.014749	0.465389	0.792396	306090	+++	0.02953	41
	APOE4_pos	rs6955348	7	100035762	G	T	0.157013	0.129025	0.0213818	1.64e-09	0.728509	0.694714	126375	+++	0.156357	0.0439145	0.0174529	0.011884	1.2924	0.524032	306128	+++	0.002053	41
	APOE4_pos	rs34065606	7	100043867	G	C	0.155661	0.130109	0.0214782	1.42e-09	0.952901	0.620984	126152	+++	0.154805	0.0433707	0.0175379	0.01342	1.48846	0.4751	305870	+++	0.001767	41
	APOE4_pos	rs4424195	7	100045122	G	A	0.284916	-0.0899072	0.0172017	1.76e-07	5.22509	0.073348	126373	-+-	0.284325	-0.0553309	0.0139574	7.44e-05	1.77803	0.41106	306127	---	0.11855	41
	APOE4_pos	rs111255152	7	100047284	T	C	0.24577	0.103016	0.0188826	4.99e-08	0.25186	0.615768	123392	+?+	0.244848	0.0151595	0.0151025	0.315474	5.78256	0.016186	302859	+?-	0.000282	41
	APOE4_pos	rs4729572	7	100052443	A	T	0.437274	0.079178	0.0164053	1.41e-06	0.066911	0.795889	123392	+?+	0.437328	0.0132814	0.0130898	0.310264	0.815976	0.366359	302859	+?+	0.001698	41
	APOE4_pos	rs59986769	7	100052779	G	GCC	0.284029	-0.0911958	0.0172369	1.24e-07	5.90165	0.052297	126375	-+-	0.283607	-0.0552189	0.0139816	7.91e-05	2.01267	0.365556	306127	---	0.105021	41
	APOE4_pos	rs59261051	7	100052806	T	C	0.282681	-0.0905376	0.0172382	1.54e-07	5.97472	0.05042	126373	-+-	0.282142	-0.0563915	0.013983	5.57e-05	2.13139	0.344488	306126	---	0.123946	41
	APOE4_pos	rs10281368	7	100058274	G	A	0.284582	-0.0906066	0.0172083	1.43e-07	5.71155	0.057511	126374	-+-	0.284017	-0.0550562	0.0139617	8.11e-05	1.76652	0.413433	306128	---	0.108653	41
	APOE4_pos	rs12705070	7	100059304	G	A	0.284887	-0.0892586	0.0172007	2.16e-07	5.70728	0.057634	126375	-+-	0.284309	-0.05524	0.0139551	7.62e-05	1.8345	0.399617	306128	---	0.124566	41
	APOE4_pos	7:100064888:GTAGT:G	7	100064888	G	GTAGT	0.285051	-0.102672	0.0180706	1.37e-08	1.51696	0.218081	123392	-?-	0.284339	-0.0563936	0.014434	9.43e-05	1.70519	0.191611	302859	-?-	0.045412	41
	APOE4_pos	rs7778571	7	100067194	G	A	0.245746	0.0942733	0.0179296	1.49e-07	2.01828	0.364533	126375	+++	0.244907	0.0189444	0.0145813	0.193847	6.51762	0.038434	306128	++-	0.001122	41
	APOE4_pos	rs6950205	7	100068211	T	C	0.284312	-0.088699	0.0172158	2.63e-07	5.2606	0.072057	126374	-+-	0.283851	-0.0566444	0.0139702	5.07e-05	1.39184	0.498615	306124	---	0.148221	41
	APOE4_pos	rs6960432	7	100073252	G	C	0.436345	0.0778468	0.0164044	2.11e-06	0.088326	0.766316	123392	+?+	0.436381	0.0114136	0.0130883	0.383179	0.751586	0.385975	302859	+?+	0.001555	41
	APOE4_pos	rs13232115	7	100073309	C	T	0.271041	-0.0947053	0.0174933	6.31e-08	3.32542	0.189624	126374	---	0.270626	-0.0575295	0.0142041	5.17e-05	1.30866	0.519789	306129	---	0.098987	41
	APOE4_pos	rs13223792	7	100078036	G	T	0.284136	-0.0898919	0.017214	1.81e-07	5.4293	0.066228	126371	-+-	0.283701	-0.0555148	0.0139695	7.14e-05	1.6546	0.437229	306127	---	0.120968	41
	APOE4_pos	rs34031156	7	100080294	A	T	0.284305	-0.089579	0.0172102	1.98e-07	5.52873	0.063016	126373	-+-	0.283841	-0.0563915	0.013966	5.45e-05	1.47161	0.479118	306129	---	0.134285	41
	APOE4_pos	rs12705071	7	100084403	C	T	0.283941	-0.0917667	0.0172183	1.01e-07	5.20763	0.073991	126370	-+-	0.283652	-0.055998	0.0139719	6.19e-05	1.49085	0.474532	306123	---	0.10672	41
	APOE4_pos	rs7807156	7	100088493	A	G	0.519746	-0.0698722	0.0154554	6.25e-06	4.21401	0.121602	126372	-+-	0.520114	-0.0206487	0.0125454	0.099779	0.39035	0.822691	306127	---	0.013429	41
	APOE4_pos	rs1527423	7	100094117	A	G	0.516954	-0.0723191	0.0154502	2.9e-06	4.33589	0.114412	126373	-+-	0.517215	-0.0210909	0.0125462	0.092754	0.244387	0.884977	306127	---	0.010073	41
	APOE4_pos	rs4729576	7	100094971	A	G	0.282087	-0.0926374	0.0172549	8.11e-08	5.43461	0.066052	126374	-+-	0.281639	-0.0581398	0.0140013	3.33e-05	1.6679	0.434329	306129	---	0.120545	41
	APOE4_pos	rs13242458	7	100097508	A	G	0.12699	0.115268	0.0233548	8.14e-07	0.975019	0.614154	126374	+++	0.126296	0.0483863	0.0190527	0.011117	0.355203	0.837276	306125	+++	0.026508	41
	APOE4_pos	rs2070215	7	100099174	C	T	0.283891	-0.0920473	0.0172107	9.08e-08	5.28338	0.071241	126374	-+-	0.283524	-0.0553225	0.0139687	7.55e-05	1.55392	0.459802	306128	---	0.097551	41
	APOE4_pos	rs1534310	7	100101546	T	A	0.28425	-0.0920166	0.0172063	9.1e-08	5.18031	0.075008	126365	-+-	0.283793	-0.0563936	0.013964	5.44e-05	1.40281	0.495888	306126	---	0.107928	41
	APOE4_pos	rs999885	7	100103553	A	G	0.515335	-0.0714831	0.015446	3.75e-06	4.10076	0.128686	126370	-+-	0.515526	-0.0195295	0.012546	0.119552	0.136339	0.934102	306128	---	0.00905	41
	APOE4_pos	rs41280968	7	100105324	A	G	0.105758	0.135681	0.0251799	7.27e-08	0.087763	0.957068	126373	+++	0.105163	0.0458306	0.0206115	0.026201	0.892333	0.640077	306125	+++	0.005774	41
	APOE4_pos	rs2293479	7	100106335	C	T	0.300716	-0.0901589	0.0170275	1.22e-07	2.81064	0.245289	126366	---	0.300098	-0.055352	0.0138208	6.27e-05	2.78911	0.247944	306119	---	0.112479	41
	APOE4_pos	rs13309	7	100107173	A	T	0.440415	0.077223	0.016388	2.49e-06	0.215381	0.642582	123392	+?+	0.440541	0.0129587	0.0130878	0.322097	0.53833	0.463126	302859	+?+	0.002191	41
	APOE4_pos	rs4134903	7	100113417	A	G	0.284599	-0.0938009	0.0172032	5.08e-08	4.94262	0.084474	126372	-+-	0.284095	-0.0546843	0.0139623	9.07e-05	1.48093	0.476892	306127	---	0.077484	41
	APOE4_pos	rs60458236	7	100121857	C	T	0.254859	-0.0897683	0.0180114	6.35e-07	7.38025	0.024969	126293	-+-	0.254283	-0.0419247	0.0146157	0.004137	1.72482	0.422143	306107	---	0.039169	41
	APOE4_pos	rs10240965	7	100121877	C	T	0.382319	0.0918487	0.0169622	6.27e-08	0.12274	0.726082	123392	+?+	0.381757	0.00665779	0.0135503	0.623209	0.590719	0.442141	302859	+?-	8.79e-05	41
	APOE4_pos	rs11974814	7	100121881	C	T	0.382241	0.0917438	0.0169612	6.48e-08	0.130687	0.71772	123392	+?+	0.381708	0.00719009	0.0135516	0.595739	0.665106	0.414763	302859	+?-	9.92e-05	41
	APOE4_pos	rs35146811	7	100123371	C	A	0.282571	-0.110279	0.0181449	1.26e-09	2.02626	0.1546	123392	-?-	0.281803	-0.0569059	0.0145381	9.15e-05	1.00128	0.317001	302859	-?-	0.021722	41
	APOE4_pos	rs1880949	7	100124643	T	G	0.281903	-0.100108	0.017287	7.19e-09	6.72119	0.034715	126369	-+-	0.281438	-0.0562519	0.0140595	6.37e-05	0.968566	0.616139	306127	---	0.049064	41
	APOE4_pos	rs35991721	7	100131167	T	G	0.281833	-0.0999452	0.0172988	7.78e-09	7.31956	0.025738	126344	-+-	0.281468	-0.0568984	0.0140632	5.27e-05	0.871084	0.646914	306118	---	0.053515	41
	APOE4_pos	rs11768171	7	100135692	T	C	0.522916	-0.0796733	0.015463	2.62e-07	4.5484	0.102879	126367	-+-	0.523058	-0.0242445	0.0125642	0.053665	0.071664	0.964802	306121	---	0.005417	41
	APOE4_pos	rs11505847	7	100137038	A	G	0.282027	-0.099532	0.0173012	9e-09	8.14784	0.017011	126307	-+-	0.281528	-0.0569747	0.0140618	5.14e-05	0.81035	0.66686	306065	---	0.056297	41
	APOE4_pos	rs67950895	7	100137140	AT	A	0.430819	0.0869068	0.0164308	1.25e-07	0.312372	0.576228	123392	+?+	0.430985	0.0193437	0.0131212	0.140407	0.353277	0.552264	302859	+?+	0.001319	41
	APOE4_pos	rs11505848	7	100137219	C	T	0.476871	0.0795706	0.0154608	2.71e-07	4.79516	0.090938	126367	+-+	0.476731	0.02415	0.0125614	0.05455	0.069055	0.966062	306120	+++	0.005415	41
	APOE4_pos	rs7341389	7	100137558	A	G	0.399363	0.0705237	0.0157945	8.12e-06	4.33498	0.114464	126362	+-+	0.399671	0.0249228	0.0128159	0.051828	0.517496	0.772018	306119	+++	0.024985	41
	APOE4_pos	rs11771139	7	100138436	A	G	0.281903	-0.102301	0.0172744	3.27e-09	6.58961	0.037075	126373	-+-	0.281582	-0.0564645	0.0140554	5.95e-05	1.00602	0.604708	306128	---	0.039593	41
	APOE4_pos	rs34666036	7	100139389	A	G	0.280151	-0.100615	0.0174017	7.58e-09	7.26535	0.026445	126127	-+-	0.280027	-0.0572002	0.0141071	5.07e-05	1.08732	0.58062	306002	---	0.052635	41
	APOE4_pos	rs3779047	7	100140430	T	G	0.444714	0.0761607	0.0155226	9.44e-07	2.85387	0.240044	126373	+-+	0.444522	0.027656	0.0126121	0.028342	0.002697	0.998652	306127	+++	0.015321	41
	APOE4_pos	rs35042434	7	100140699	G	C	0.446353	0.0759782	0.0155262	1.01e-06	2.65984	0.264499	126361	+++	0.446198	0.0273836	0.0126097	0.029905	0.01599	0.992037	306123	+++	0.015139	41
	APOE4_pos	rs4729578	7	100144470	A	G	0.217344	0.0962715	0.0187213	2.77e-07	1.54729	0.46133	126373	+++	0.216567	0.0297015	0.0152061	0.050804	4.0913	0.129296	306127	+++	0.005794	41
	APOE4_pos	rs10231604	7	100148578	G	A	0.444832	0.076081	0.015521	9.67e-07	2.56102	0.277895	126375	+++	0.444685	0.0278029	0.0126103	0.027491	0.028192	0.986003	306129	+++	0.015793	41
	APOE4_pos	7:100148821:CG:C	7	100148821	C	CG	0.282832	-0.113814	0.0181321	3.56e-10	1.88108	0.170212	123392	-?-	0.282209	-0.0588544	0.0145336	5.19e-05	0.717309	0.397028	302859	-?-	0.018046	41
	APOE4_pos	rs12878	7	100149507	G	A	0.400244	0.0726257	0.0157645	4.15e-06	3.56278	0.168404	126374	+-+	0.400477	0.025542	0.0127909	0.045855	0.712338	0.700354	306126	+++	0.020401	41
	APOE4_pos	rs7785392	7	100149755	G	T	0.44666	0.0759615	0.0155167	9.98e-07	2.53	0.28224	126373	+++	0.446474	0.0273233	0.0126066	0.030227	0.048577	0.976004	306127	+++	0.015001	41
	APOE4_pos	rs3736590	7	100153658	G	T	0.444846	0.0766619	0.0155184	7.95e-07	2.60332	0.27208	126374	+++	0.444639	0.0279488	0.0126108	0.026695	0.028315	0.985942	306127	+++	0.014869	41
	APOE4_pos	rs2272337	7	100155498	A	G	0.444819	0.0769453	0.015518	7.24e-07	2.42784	0.297031	126374	+++	0.444614	0.0281977	0.0126114	0.025381	0.035924	0.982198	306123	+++	0.014799	41
	APOE4_pos	rs11764584	7	100156247	G	A	0.446542	0.0850293	0.0163395	1.99e-07	0.063256	0.801422	123392	+?+	0.446305	0.027586	0.0130609	0.034698	0.026632	0.870365	302859	+?+	0.006046	41
	APOE4_pos	rs7807641	7	100158880	C	G	0.446338	0.0783564	0.0155108	4.46e-07	2.34448	0.309673	126370	+++	0.446154	0.0279536	0.0126079	0.026635	0.044664	0.977916	306126	+++	0.011704	41
	APOE4_pos	rs3823646	7	100159989	G	A	0.446384	0.0778375	0.0155113	5.32e-07	2.49567	0.287125	126372	+++	0.44618	0.028221	0.0126077	0.025217	0.03613	0.982097	306127	+++	0.013079	41
	APOE4_pos	rs3800951	7	100160513	T	G	0.444054	0.0768897	0.0155189	7.38e-07	3.08079	0.214297	126371	+-+	0.443794	0.0285301	0.0126139	0.023731	0.020415	0.989844	306128	+++	0.01562	41
	APOE4_pos	rs34130487	7	100161582	T	C	0.282992	-0.103835	0.0172864	1.95e-09	4.29608	0.116713	126274	---	0.282535	-0.0584663	0.0140737	3.3e-05	0.751813	0.686667	306017	---	0.041841	41
	APOE4_pos	rs11771167	7	100161632	A	G	0.444094	0.0770573	0.0155328	7.15e-07	3.10271	0.21196	126324	+-+	0.443852	0.0283649	0.0126166	0.024584	0.029066	0.985572	306109	+++	0.014985	41
	APOE4_pos	rs7787294	7	100162014	C	A	0.444112	0.0774396	0.0155203	6.17e-07	2.94196	0.229701	126367	+++	0.443845	0.0286399	0.0126148	0.023208	0.031466	0.98439	306126	+++	0.014712	41
	APOE4_pos	rs7787492	7	100162205	A	G	0.444082	0.0779356	0.0155222	5.24e-07	2.48607	0.288507	126366	+++	0.443819	0.0285865	0.0126152	0.023471	0.023134	0.9885	306125	+++	0.013639	41
	APOE4_pos	rs2405440	7	100163350	A	G	0.444042	0.0772267	0.0155216	6.63e-07	2.92507	0.231648	126372	+++	0.443781	0.0279322	0.0126174	0.026865	0.027308	0.986439	306129	+++	0.013745	41
	APOE4_pos	rs1918352	7	100165816	G	A	0.44964	0.0834722	0.0163918	3.61e-07	0.162784	0.686606	123392	+?+	0.44936	0.0286924	0.0131078	0.028622	0.007218	0.932295	302859	+?+	0.009071	41
	APOE4_pos	7:100168005:G:C	7	100168005	C	G	0.118824	-0.137164	0.0256625	9.25e-08	0.042867	0.835976	123392	-?-	0.112012	-0.0618946	0.021139	0.003423	1.07033	0.300871	302859	-?-	0.023603	41
	APOE4_pos	rs1918353	7	100169964	A	G	0.439515	0.0791586	0.0155645	3.73e-07	2.58749	0.274242	126369	+++	0.438913	0.0293549	0.0126605	0.020438	0.007215	0.996399	306124	+++	0.013075	41
	APOE4_pos	rs57966707	7	100172833	T	A	0.260777	-0.1132	0.018916	2.23e-09	1.07748	0.299263	123392	-?-	0.260994	-0.0619935	0.0151277	4.21e-05	0.57375	0.448773	302859	-?-	0.034524	41
	APOE4_pos	rs3735242	7	100174226	G	A	0.468484	-0.082	0.0155621	1.4e-07	2.90242	0.234286	126373	---	0.468904	-0.0427457	0.0126667	0.000743	2.0197	0.364273	306129	---	0.050445	41
	APOE4_pos	rs12705073	7	100176499	C	T	0.492619	-0.0848501	0.0155289	4.76e-08	2.61145	0.270976	126373	---	0.49286	-0.0499962	0.0126426	7.74e-05	2.96246	0.227358	306128	---	0.081761	41
	APOE4_pos	rs7799441	7	100178649	C	T	0.494048	-0.0870754	0.0155227	2.08e-08	1.66247	0.435511	126360	---	0.494286	-0.0488185	0.0126395	0.000113	2.49711	0.286919	306118	---	0.055999	41
	APOE4_pos	7:100179263:G:T	7	100179263	T	G	0.2672	-0.122183	0.0189615	1.2e-10	0.863619	0.352728	123392	-?-	0.268169	-0.0754059	0.0151232	6.28e-07	0.186198	0.6661	302859	-?-	0.053788	41
	APOE4_pos	rs55796551	7	100179799	A	G	0.245242	-0.123835	0.0183192	1.43e-11	0.863133	0.649491	126374	---	0.245648	-0.073568	0.0148777	7.76e-07	1.15298	0.561867	306127	---	0.033193	41
	APOE4_pos	rs12666107	7	100180396	C	G	0.245211	-0.123768	0.0183213	1.48e-11	0.701555	0.70414	126375	---	0.245647	-0.0723159	0.0148794	1.19e-06	1.34988	0.509187	306129	---	0.029283	41
	APOE4_pos	rs3807471	7	100181322	G	T	0.208241	0.112515	0.0192289	5.01e-09	0.731965	0.693515	126375	+++	0.207159	0.0432348	0.015671	0.005815	1.68404	0.430839	306127	+++	0.005238	41
	APOE4_pos	rs3779046	7	100181620	G	A	0.270823	-0.114095	0.0176965	1.18e-10	2.01175	0.365724	126375	---	0.271256	-0.0639638	0.0143893	8.9e-06	1.37211	0.503559	306128	---	0.027972	41
	APOE4_pos	rs3779045	7	100181636	C	T	0.270823	-0.114095	0.0176965	1.18e-10	2.01175	0.365724	126375	---	0.271257	-0.0640736	0.0143891	8.59e-06	1.33909	0.511942	306129	---	0.028317	41
	APOE4_pos	rs6465764	7	100182263	A	G	0.270598	-0.113142	0.0177089	1.72e-10	2.40282	0.30077	126367	---	0.271053	-0.0640576	0.0143944	8.7e-06	1.32651	0.515171	306128	---	0.031511	41
	APOE4_pos	rs4729579	7	100182659	G	C	0.271044	-0.121013	0.018626	8.47e-11	0.546046	0.459938	123392	-?-	0.271304	-0.0662028	0.0148949	8.92e-06	1.01562	0.313561	302859	-?-	0.02157	41
	APOE4_pos	rs10252884	7	100183032	C	T	0.270444	-0.12175	0.0186475	6.85e-11	0.621897	0.430343	123392	-?-	0.270699	-0.065152	0.0149138	1.27e-05	1.0644	0.302213	302859	-?-	0.017794	41
	APOE4_pos	rs66809776	7	100184501	C	T	0.491726	-0.0859349	0.0155035	3.05e-08	1.8731	0.391978	125938	---	0.492007	-0.0504789	0.0125746	6.02e-05	3.03423	0.219343	305748	---	0.075711	41
	APOE4_pos	rs7788301	7	100185130	G	C	0.270612	-0.113416	0.0177026	1.54e-10	2.10512	0.349043	126374	---	0.271056	-0.0638401	0.0143922	9.3e-06	1.3933	0.498253	306128	---	0.029805	41
	APOE4_pos	rs6960458	7	100186091	T	G	0.270612	-0.113526	0.0177027	1.47e-10	2.10549	0.348979	126374	---	0.271049	-0.064096	0.0143936	8.58e-06	1.34635	0.510087	306129	---	0.030297	41
	APOE4_pos	rs2141160	7	100187081	T	G	0.270364	-0.115127	0.0177114	8.3e-11	2.13731	0.34347	126372	---	0.270859	-0.063725	0.0144009	9.77e-06	1.37305	0.503321	306127	---	0.024357	41
	APOE4_pos	rs6465765	7	100187820	A	G	0.27053	-0.113984	0.0177147	1.28e-10	2.0487	0.359029	126349	---	0.270979	-0.0642271	0.0144007	8.31e-06	1.3891	0.499299	306112	---	0.029317	41
	APOE4_pos	rs6465766	7	100188048	G	A	0.271583	-0.114983	0.0177016	8.55e-11	2.40119	0.301016	126372	---	0.272049	-0.0632924	0.0143838	1.1e-05	1.34976	0.509217	306128	---	0.023458	41
	APOE4_pos	rs4727449	7	100188127	T	C	0.167813	0.129228	0.0210079	7.91e-10	0.562144	0.754974	126374	+++	0.167063	0.0559161	0.0171844	0.001144	0.64643	0.723818	306129	+++	0.006926	41
	APOE4_pos	rs2272344	7	100189196	T	C	0.270887	-0.113862	0.0176966	1.28e-10	2.24154	0.326028	126375	---	0.271354	-0.0640736	0.0143865	8.56e-06	1.45204	0.48383	306127	---	0.029051	41
	APOE4_pos	rs11764176	7	100189341	T	G	0.271324	-0.121232	0.0186181	7.69e-11	0.51652	0.47233	123392	-?-	0.271611	-0.0666271	0.0148868	7.73e-06	1.036	0.308755	302859	-?-	0.022003	41
	APOE4_pos	rs6948729	7	100189749	G	A	0.271001	-0.113947	0.0176955	1.24e-10	2.04569	0.35957	126375	---	0.271465	-0.0643647	0.0143882	7.81e-06	1.38427	0.500507	306128	---	0.029723	41
	APOE4_pos	rs4729580	7	100192194	C	T	0.49369	-0.0874377	0.0155283	1.84e-08	2.04134	0.360354	126364	---	0.49402	-0.0492543	0.0126473	9.93e-05	2.35493	0.308059	306128	---	0.056584	41
	APOE4_pos	rs12666425	7	100193054	G	A	0.270847	-0.11488	0.0176996	8.84e-11	1.66387	0.435207	126374	---	0.271292	-0.0650677	0.0143935	6.25e-06	1.32542	0.515452	306129	---	0.029023	41
	APOE4_pos	rs11767968	7	100193348	A	G	0.270337	-0.111656	0.0175217	1.92e-10	1.71353	0.424533	126375	---	0.270556	-0.0642911	0.0142398	6.43e-06	1.11408	0.572902	306129	---	0.035944	41
	APOE4_pos	rs10953295	7	100193916	C	T	0.493529	-0.0859185	0.0153944	2.45e-08	1.75215	0.416415	126362	---	0.49362	-0.0479851	0.0125376	0.000131	2.62738	0.268827	306122	---	0.056067	41
	APOE4_pos	rs7811662	7	100194985	G	A	0.270694	-0.118492	0.0184113	1.27e-10	0.59473	0.440596	123392	-?-	0.270718	-0.0658087	0.0147192	7.9e-06	0.933948	0.333839	302859	-?-	0.025438	41
	APOE4_pos	rs4299940	7	100196319	C	T	0.490387	-0.0842516	0.0154257	4.82e-08	2.16825	0.338197	126262	---	0.490499	-0.0485791	0.0125367	0.000108	3.20602	0.20129	306115	---	0.072725	41
	APOE4_pos	rs3823642	7	100198449	C	T	0.2703	-0.111637	0.0175183	1.92e-10	1.82257	0.402008	126372	---	0.270523	-0.0642282	0.0142352	6.52e-06	1.09676	0.577886	306129	---	0.035729	41
	APOE4_pos	rs3735241	7	100198523	C	A	0.490238	-0.08422	0.0153969	4.61e-08	1.96989	0.37346	126375	---	0.490267	-0.0483891	0.0125335	0.000114	3.12833	0.209263	306128	---	0.071121	41
	APOE4_pos	rs2272345	7	100199408	G	C	0.270266	-0.112065	0.0175194	1.64e-10	1.8009	0.406386	126373	---	0.270501	-0.0640533	0.0142354	6.91e-06	1.10331	0.575995	306126	---	0.033449	41
	APOE4_pos	rs13230744	7	100200169	G	A	0.265733	-0.110211	0.017608	3.99e-10	1.68228	0.431219	126373	---	0.265393	-0.0651777	0.0143126	5.34e-06	2.0409	0.360433	306123	---	0.047202	41
	APOE4_pos	rs1043915	7	100202222	A	T	0.270259	-0.111379	0.0175178	2.11e-10	1.8633	0.393902	126374	---	0.270465	-0.0638465	0.0142344	7.38e-06	1.14251	0.564818	306129	---	0.035243	41
	APOE4_pos	rs1727145	7	100203212	G	T	0.487679	-0.0840623	0.0154084	4.99e-08	2.08852	0.351952	126353	---	0.487589	-0.0505157	0.0125356	5.64e-05	2.52757	0.282583	306124	---	0.091246	41
	APOE4_pos	rs1628077	7	100203335	A	G	0.270266	-0.110943	0.0175279	2.54e-10	2.42907	0.296848	126352	---	0.270488	-0.0632593	0.0142391	9.01e-06	1.33933	0.511879	306107	---	0.034748	41
	APOE4_pos	rs2246713	7	100205189	G	C	0.489599	-0.0831436	0.0153966	6.81e-08	2.29416	0.317562	126372	---	0.489445	-0.0516923	0.0125317	3.75e-05	2.61144	0.270977	306127	---	0.113111	41
	APOE4_pos	rs2950517	7	100205789	G	C	0.270288	-0.111669	0.0175322	1.96e-10	1.64827	0.438615	126345	---	0.270458	-0.0644628	0.0142411	6.08e-06	1.02197	0.599904	306113	---	0.036646	41
	APOE4_pos	rs1727122	7	100206115	C	T	0.270393	-0.110656	0.0175211	2.78e-10	1.93809	0.379444	126365	---	0.270541	-0.0654766	0.0142371	4.31e-06	1.04946	0.591716	306123	---	0.045388	41
	APOE4_pos	rs1727123	7	100206171	C	T	0.270778	-0.117231	0.0184079	1.97e-10	0.461345	0.496996	123392	-?-	0.270776	-0.0665395	0.0147162	6.23e-06	0.816415	0.36623	302859	-?-	0.031505	41
	APOE4_pos	rs1727124	7	100206481	T	G	0.270783	-0.117213	0.0184066	1.98e-10	0.441688	0.506309	123392	-?-	0.27078	-0.0666891	0.0147163	5.94e-06	0.804432	0.369771	302859	-?-	0.032063	41
	APOE4_pos	rs1727125	7	100206502	C	T	0.270301	-0.110719	0.0175277	2.76e-10	1.8105	0.40444	126365	---	0.270522	-0.0647497	0.0142378	5.5e-06	1.07174	0.585159	306118	---	0.041797	41
	APOE4_pos	rs2528900	7	100207696	A	G	0.270362	-0.110824	0.0175161	2.58e-10	1.80035	0.406498	126374	---	0.270554	-0.0647892	0.0142338	5.4e-06	1.07424	0.58443	306129	---	0.041405	41
	APOE4_pos	rs1138417	7	100209523	C	G	0.270143	-0.111781	0.0175236	1.84e-10	1.98642	0.370387	126374	---	0.270396	-0.0647199	0.0142357	5.54e-06	1.25159	0.534837	306128	---	0.03714	41
	APOE4_pos	rs1061230	7	100209642	G	A	0.270379	-0.11089	0.0175151	2.51e-10	1.66857	0.434184	126374	---	0.270578	-0.0657254	0.0142314	3.93e-06	1.08419	0.581529	306128	---	0.045379	41
	APOE4_pos	rs2950518	7	100209721	G	A	0.492393	-0.0893319	0.016223	3.75e-08	1.01231	0.314351	123392	-?-	0.492463	-0.0492092	0.0129817	0.000152	3.08517	0.079009	302859	-?-	0.053493	41
	APOE4_pos	rs941287	7	100209850	T	C	0.488123	-0.0833099	0.0154039	6.5e-08	2.25699	0.323519	126373	---	0.488014	-0.0518103	0.0125327	3.6e-05	2.77334	0.249906	306128	---	0.112683	41
	APOE4_pos	rs1637001	7	100210528	G	A	0.270321	-0.111722	0.0175211	1.87e-10	1.82339	0.401843	126372	---	0.270504	-0.0658322	0.0142407	3.84e-06	1.15461	0.56141	306128	---	0.042125	41
	APOE4_pos	rs1617502	7	100212212	C	T	0.287033	-0.102868	0.0173316	3.02e-09	0.478286	0.787302	126373	---	0.287219	-0.0637751	0.0141069	6.25e-06	2.22398	0.328904	306128	---	0.080235	41
	APOE4_pos	rs1727128	7	100212298	C	G	0.501838	-0.077325	0.0154405	5.61e-07	2.81009	0.245356	126374	---	0.501888	-0.0503779	0.0125777	6.26e-05	2.71687	0.257063	306127	---	0.176	41
	APOE4_pos	rs2257213	7	100212490	T	C	0.270516	-0.118671	0.0184176	1.21e-10	0.386976	0.533893	123392	-?-	0.270556	-0.0664572	0.0147235	6.46e-06	1.04779	0.306017	302859	-?-	0.026823	41
	APOE4_pos	rs1618851	7	100213020	T	G	0.270286	-0.111852	0.0175181	1.77e-10	1.65688	0.436729	126374	---	0.27047	-0.0655246	0.0142362	4.23e-06	1.10792	0.57467	306129	---	0.040163	41
	APOE4_pos	rs1727129	7	100213379	T	C	0.484411	-0.0851484	0.0162372	1.6e-07	1.01089	0.314689	123392	-?-	0.484407	-0.0491797	0.0129906	0.000155	2.47545	0.115636	302859	-?-	0.083681	41
	APOE4_pos	rs1623264	7	100213581	G	C	0.270286	-0.112543	0.017518	1.37e-10	1.61009	0.447067	126373	---	0.27046	-0.0655534	0.014238	4.2e-06	1.07243	0.584959	306128	---	0.037407	41
	APOE4_pos	rs1624099	7	100213690	G	A	0.484535	-0.0810452	0.015406	1.47e-07	1.90691	0.385407	126373	---	0.484508	-0.0515933	0.0125387	3.92e-05	2.94155	0.229747	306128	---	0.138147	41
	APOE4_pos	rs1727130	7	100213841	C	G	0.270307	-0.11209	0.0175161	1.61e-10	1.59853	0.44966	126374	---	0.27049	-0.0654093	0.0142353	4.4e-06	1.13104	0.568064	306129	---	0.038645	41
	APOE4_pos	rs1052482	7	100214213	A	T	0.28202	-0.119605	0.0184762	9.9e-11	0.316699	0.573598	123392	-?-	0.282537	-0.0661772	0.0147792	7.65e-06	0.865692	0.352151	302859	-?-	0.023959	41
	APOE4_pos	rs1636975	7	100214466	A	G	0.270766	-0.118217	0.0184084	1.39e-10	0.427347	0.513294	123392	-?-	0.270744	-0.0671435	0.0147171	5.14e-06	0.915429	0.338678	302859	-?-	0.030252	41
	APOE4_pos	rs1727132	7	100214674	T	C	0.270306	-0.11184	0.0175181	1.78e-10	1.70409	0.426541	126373	---	0.27049	-0.0654082	0.0142353	4.4e-06	1.13096	0.568087	306129	---	0.039705	41
	APOE4_pos	rs1727133	7	100215247	C	T	0.270333	-0.112435	0.0175156	1.42e-10	1.64919	0.438413	126375	---	0.270504	-0.0653805	0.0142346	4.43e-06	1.1262	0.569439	306128	---	0.037106	41
	APOE4_pos	rs1727134	7	100216049	T	C	0.270483	-0.119876	0.0184187	7.85e-11	0.495279	0.481582	123392	-?-	0.270482	-0.0667287	0.0147261	5.95e-06	1.05616	0.304093	302859	-?-	0.024234	41
	APOE4_pos	rs1636978	7	100216289	G	A	0.270011	-0.113953	0.01753	8.28e-11	1.59273	0.450966	126373	---	0.270247	-0.0643625	0.0142438	6.31e-06	1.20417	0.54767	306129	---	0.028151	41
	APOE4_pos	7:100216365:CAG:C	7	100216365	C	CAG	0.270502	-0.112607	0.0175134	1.32e-10	1.6616	0.4357	126374	---	0.270651	-0.0648244	0.0142355	5.35e-06	1.19054	0.551415	306126	---	0.034267	41
	APOE4_pos	rs36019559	7	100216963	A	G	0.270465	-0.112505	0.0175241	1.41e-10	1.51932	0.467826	126357	---	0.270617	-0.0650026	0.0142394	5.07e-06	1.11842	0.57166	306123	---	0.035423	41
	APOE4_pos	rs2005763	7	100217198	A	G	0.270382	-0.112532	0.0175231	1.39e-10	1.57069	0.455961	126375	---	0.270535	-0.06542	0.0142428	4.43e-06	1.05792	0.589216	306129	---	0.036971	41
	APOE4_pos	7:100217529:C:CAA	7	100217529	CAA	C	0.270773	-0.119206	0.0184177	9.97e-11	0.356177	0.550637	123392	-?-	0.270739	-0.066781	0.014727	5.86e-06	0.900693	0.342596	302859	-?-	0.026228	41
	APOE4_pos	rs1727138	7	100217624	T	C	0.270356	-0.112759	0.0175213	1.27e-10	1.57348	0.455327	126374	---	0.270504	-0.0653965	0.0142393	4.44e-06	1.10105	0.576648	306129	---	0.035946	41
	APOE4_pos	rs1727139	7	100217744	C	T	0.270385	-0.112173	0.0175179	1.57e-10	1.67847	0.432041	126375	---	0.270512	-0.0654349	0.0142391	4.38e-06	1.09034	0.579743	306128	---	0.038444	41
	APOE4_pos	rs1727140	7	100217776	T	A	0.270398	-0.112777	0.0175204	1.26e-10	1.66996	0.433883	126375	---	0.270579	-0.0659977	0.0142395	3.63e-06	1.04806	0.592129	306128	---	0.038286	41
	APOE4_pos	rs10601149	7	100218293	TAA	T	0.49005	-0.0842744	0.015402	4.56e-08	2.34142	0.310147	126371	---	0.490011	-0.0510386	0.0125424	4.77e-05	2.71134	0.257775	306127	---	0.094279	41
	APOE4_pos	rs1727142	7	100218556	T	C	0.270089	-0.113031	0.0175324	1.18e-10	1.8146	0.403612	126373	---	0.270251	-0.0644009	0.014252	6.31e-06	1.27743	0.52797	306129	---	0.031394	41
	APOE4_pos	rs1727144	7	100219050	C	A	0.270064	-0.114796	0.0175342	6.07e-11	1.65297	0.437584	126373	---	0.270226	-0.063774	0.0142509	7.75e-06	1.0741	0.58447	306128	---	0.023964	41
	APOE4_pos	rs2906645	7	100220236	A	G	0.270172	-0.114224	0.0175291	7.45e-11	1.70921	0.425451	126368	---	0.270355	-0.0646964	0.0142432	5.65e-06	1.16483	0.558548	306128	---	0.028338	41
	APOE4_pos	rs2906646	7	100220514	G	A	0.488538	-0.0840982	0.015409	4.93e-08	2.15049	0.341215	126365	---	0.488365	-0.0513691	0.0125397	4.24e-05	2.68629	0.261024	306125	---	0.099468	41
	APOE4_pos	rs705867	7	100221304	C	T	0.490231	-0.0847336	0.0153995	3.84e-08	2.12934	0.344842	126375	---	0.490087	-0.0516165	0.0125358	3.87e-05	2.75266	0.252504	306126	---	0.095361	41
	APOE4_pos	7:100221381:C:CTCTG	7	100221381	CTCTG	C	0.270315	-0.120668	0.0184335	6.11e-11	0.402397	0.525854	123392	-?-	0.270265	-0.065563	0.0147389	8.77e-06	0.849997	0.356553	302859	-?-	0.019574	41
	APOE4_pos	rs858505	7	100221954	G	A	0.27014	-0.11474	0.0175324	6.18e-11	1.80079	0.406408	126368	---	0.270333	-0.0648127	0.014246	5.46e-06	1.11079	0.573846	306125	---	0.027118	41
	APOE4_pos	rs858506	7	100222427	T	C	0.270646	-0.120757	0.0184184	5.7e-11	0.397958	0.528146	123392	-?-	0.270612	-0.0663898	0.0147255	6.62e-06	0.956789	0.327997	302859	-?-	0.021157	41
	APOE4_pos	rs858507	7	100223254	A	G	0.270154	-0.114845	0.0175335	5.95e-11	1.70185	0.42702	126368	---	0.270358	-0.064882	0.0142471	5.34e-06	1.06947	0.585823	306127	---	0.027019	41
	APOE4_pos	rs858508	7	100223758	C	G	0.270644	-0.120898	0.0184183	5.42e-11	0.405872	0.524072	123392	-?-	0.270611	-0.0663749	0.0147249	6.65e-06	0.971726	0.32425	302859	-?-	0.020788	41
	APOE4_pos	rs858509	7	100223847	A	G	0.270508	-0.121514	0.0184258	4.41e-11	0.426278	0.513821	123392	-?-	0.270435	-0.0651168	0.014735	1e-05	0.895019	0.344121	302859	-?-	0.016853	41
	APOE4_pos	rs863450	7	100224062	C	T	0.27069	-0.120879	0.0184181	5.45e-11	0.392333	0.531075	123392	-?-	0.270627	-0.0663001	0.0147247	6.81e-06	0.927028	0.335636	302859	-?-	0.020657	41
	APOE4_pos	rs858510	7	100224271	C	T	0.488085	-0.0854261	0.0154764	3.48e-08	1.77055	0.412602	126239	---	0.488109	-0.0502833	0.0125822	6.5e-05	2.53145	0.282035	305974	---	0.078095	41
	APOE4_pos	rs858511	7	100225998	A	G	0.270049	-0.114074	0.0175313	7.93e-11	1.77883	0.410895	126375	---	0.270234	-0.0648436	0.0142472	5.41e-06	1.12463	0.569887	306128	---	0.029334	41
	APOE4_pos	rs1859787	7	100226730	G	A	0.488363	-0.0842809	0.0154091	4.62e-08	2.03606	0.361306	126374	---	0.4882	-0.0509418	0.0125411	4.92e-05	2.61903	0.269951	306128	---	0.093339	41
	APOE4_pos	rs858512	7	100226830	A	G	0.270053	-0.114146	0.0175318	7.73e-11	1.77336	0.412023	126373	---	0.270228	-0.0649258	0.0142474	5.27e-06	1.10122	0.576598	306129	---	0.02937	41
	APOE4_pos	rs858513	7	100227935	G	A	0.270511	-0.120853	0.0184251	5.6e-11	0.393661	0.530381	123392	-?-	0.270474	-0.066532	0.0147301	6.37e-06	0.917515	0.338128	302859	-?-	0.021313	41
	APOE4_pos	rs858514	7	100228125	A	G	0.270017	-0.114565	0.0175368	6.68e-11	1.84152	0.398216	126364	---	0.270193	-0.0649439	0.0142505	5.26e-06	1.07829	0.583248	306128	---	0.028117	41
	APOE4_pos	rs2950520	7	100229525	T	C	0.270312	-0.121404	0.0184331	4.67e-11	0.440446	0.506907	123392	-?-	0.270245	-0.0665694	0.0147454	6.44e-06	1.07085	0.300755	302859	-?-	0.020203	41
	APOE4_pos	7:100231228:G:GCA	7	100231228	GCA	G	0.271084	-0.122242	0.0184172	3.31e-11	0.396708	0.528794	123392	-?-	0.270967	-0.0657083	0.014732	8.3e-06	1.00092	0.317087	302859	-?-	0.016548	41
	APOE4_pos	rs7782051	7	100240485	C	T	0.209096	0.111139	0.018989	4.97e-09	0.680063	0.711748	126371	+++	0.208159	0.0442283	0.0154615	0.004242	1.75262	0.416316	306128	+++	0.006303	41
	APOE4_pos	rs866500	7	100242838	A	G	0.242372	-0.123862	0.0182006	1.05e-11	0.587753	0.745369	126344	---	0.242648	-0.0757046	0.0147729	3.04e-07	0.598713	0.741295	306121	---	0.039958	41
	APOE4_pos	rs13240468	7	100244879	A	C	0.130188	0.113873	0.0231188	8.56e-07	1.4857	0.475755	126297	+++	0.129341	0.0541302	0.0188758	0.004147	0.333724	0.846316	306122	+++	0.045334	41
	APOE4_pos	rs858502	7	100245730	T	C	0.507326	-0.0975048	0.015407	2.55e-10	2.30938	0.315156	126341	---	0.507406	-0.0523244	0.0125414	3.05e-05	1.20259	0.548102	306128	---	0.022973	41
	APOE4_pos	rs34857299	7	100276574	A	T	0.252673	-0.129962	0.0180211	5.76e-13	0.319496	0.852359	126373	---	0.253516	-0.0715529	0.0145866	9.49e-07	1.02627	0.598617	306128	---	0.011779	41
	APOE4_pos	rs6979218	7	100295525	C	G	0.26549	-0.131309	0.0177434	1.42e-13	0.208816	0.900858	126345	---	0.266005	-0.0730848	0.0143824	3.82e-07	0.741449	0.690234	306125	---	0.010818	41
	APOE4_pos	rs36033613	7	100323620	C	A	0.171485	0.117941	0.020498	8.95e-09	0.767439	0.681322	126369	+++	0.170902	0.0598686	0.0167337	0.000349	0.28516	0.867118	306126	+++	0.028208	41
	APOE4_pos	rs7384878	7	100334426	C	T	0.315652	-0.12757	0.016749	2.72e-14	0.345341	0.841415	126371	---	0.315292	-0.0755439	0.0136354	3.09e-08	2.06346	0.356389	306128	---	0.016023	41
	APOE4_pos	rs35305377	7	100341332	G	A	0.451141	-0.0863491	0.0154998	2.6e-08	1.44605	0.485281	126372	---	0.451709	-0.060213	0.0126207	1.86e-06	2.45605	0.292871	306128	-+-	0.190999	41
	APOE4_pos	rs34893607	7	100348584	A	G	0.172211	0.119787	0.0204313	4.67e-09	0.362918	0.834053	126360	+++	0.171654	0.0585943	0.0166677	0.000442	0.385859	0.82454	306116	+++	0.020321	41
	APOE4_pos	rs13246354	7	100352383	T	C	0.171961	0.118976	0.0204594	6.22e-09	0.404917	0.81672	126372	+++	0.171488	0.0589734	0.0166896	0.000413	0.422688	0.809495	306129	+++	0.023075	41
	APOE4_pos	rs2906644	7	100358667	G	C	0.134154	-0.115194	0.0246464	3e-06	0.502324	0.478481	123392	-?-	0.133685	-0.0744897	0.0197509	0.000164	0.038177	0.845088	302858	-?-	0.197455	41
	APOE4_pos	rs13236234	7	100365395	C	T	0.172942	0.120146	0.0203993	3.98e-09	0.417966	0.811409	126373	+++	0.172347	0.0569926	0.016646	0.000621	0.41993	0.810613	306129	+++	0.016477	41
	APOE4_pos	rs2405442	7	100373690	T	C	0.31739	-0.127811	0.017547	3.38e-13	0.023367	0.878507	123392	-?-	0.317278	-0.0782416	0.0140284	2.5e-08	0.762809	0.382451	302859	-?-	0.027373	41
	APOE4_pos	rs1859788	7	100374211	A	G	0.318439	-0.127966	0.0166542	1.62e-14	0.032964	0.983653	126374	---	0.318435	-0.0729805	0.0135427	7.25e-08	2.5693	0.276747	306129	-+-	0.010438	41	rs1859788	PILRA	PILRA/ZCWPW1/NYAP1
	APOE4_pos	rs10255133	7	100384633	A	T	0.163957	0.124684	0.0221242	1.79e-08	0.433035	0.510503	123392	+?+	0.163043	0.0602132	0.0177617	0.000703	0.029847	0.862837	302859	+?+	0.023089	41
	APOE4_pos	rs2906657	7	100386466	C	T	0.325181	-0.125023	0.0166472	6.17e-14	0.03135	0.984447	126375	---	0.325139	-0.0700534	0.013561	2.44e-07	2.8389	0.241847	306128	---	0.010484	41
	APOE4_pos	rs34995835	7	100392741	T	G	0.307278	-0.125001	0.0168338	1.17e-13	0.417762	0.811492	126374	---	0.307338	-0.0711996	0.0137066	2.09e-07	1.51345	0.469201	306129	---	0.013217	41
	APOE4_pos	rs1476679	7	100406823	C	T	0.30727	-0.124611	0.0168343	1.4e-13	0.45118	0.798045	126372	---	0.307321	-0.0717377	0.0137048	1.69e-07	1.43362	0.488308	306129	---	0.014885	41
	APOE4_pos	rs34919929	7	100414711	G	A	0.308194	-0.124564	0.016788	1.22e-13	0.38601	0.824478	126375	---	0.308283	-0.0724933	0.0136696	1.16e-07	1.51771	0.468203	306128	---	0.016186	41
	APOE4_pos	rs60738304	7	100414956	A	C	0.308617	-0.12828	0.0176572	3.89e-13	0.004835	0.944562	123392	-?-	0.308481	-0.0766964	0.0141316	5.85e-08	0.16904	0.680966	302859	-?-	0.022581	41
	APOE4_pos	rs5015755	7	100415779	T	G	0.171487	0.119339	0.0204543	5.54e-09	0.562473	0.75485	126374	+++	0.171015	0.0543016	0.0166784	0.001136	0.553305	0.758318	306129	+++	0.01375	41
	APOE4_pos	rs5015756	7	100415834	T	C	0.446651	-0.0829871	0.0154673	8.26e-08	0.413247	0.813326	126372	---	0.447598	-0.058916	0.0126178	3.07e-06	2.28381	0.319211	306129	-+-	0.227841	41
	APOE4_pos	rs3807475	7	100428669	A	G	0.171339	0.118783	0.0204595	6.58e-09	0.589695	0.744645	126373	+++	0.170879	0.053809	0.0166857	0.001267	0.603064	0.739684	306127	+++	0.013874	41
	APOE4_pos	rs55773945	7	100444790	T	C	0.459806	-0.0799809	0.0162701	9e-07	0.074004	0.785594	123392	-?-	0.460401	-0.0620307	0.013023	1.94e-06	0.003188	0.95497	302859	-?-	0.389048	41
	APOE4_pos	rs4727455	7	100473057	A	G	0.172086	0.119321	0.0204478	5.51e-09	0.642179	0.725358	126371	+++	0.171643	0.055569	0.0166688	0.000862	0.529533	0.767385	306128	+++	0.01569	41
	APOE4_pos	rs34183059	7	100481806	G	A	0.173031	0.119031	0.020428	5.8e-09	0.654268	0.720987	126374	+++	0.172804	0.0558528	0.0166463	0.000797	0.520342	0.77092	306125	+++	0.016527	41
	APOE4_pos	rs6971558	7	100482234	A	T	0.321016	-0.122309	0.0166538	2.16e-13	0.072192	0.964548	126374	---	0.320531	-0.0678421	0.0135628	5.78e-07	1.71718	0.423759	306127	---	0.011233	41
	APOE4_pos	rs13235951	7	100489836	T	C	0.132227	0.107787	0.0229136	2.59e-06	2.06362	0.356361	126374	+++	0.13158	0.0579934	0.0187038	0.001939	0.480445	0.786453	306122	+++	0.092287	41
	APOE4_pos	rs35146386	7	100492116	A	G	0.171416	0.118258	0.0205174	8.44e-09	0.904209	0.636288	126373	+++	0.171217	0.0540013	0.0167179	0.001243	0.513207	0.773675	306127	+++	0.015208	41
	APOE4_pos	rs12539172	7	100494172	T	C	0.322426	-0.121093	0.016619	3.32e-13	0.019412	0.990341	126361	---	0.321885	-0.0678871	0.0135356	5.39e-07	2.00756	0.366492	306121	-+-	0.013074	41
	APOE4_pos	rs73405382	7	100509350	G	C	0.100907	0.128821	0.0270645	1.97e-06	0.165815	0.683858	123392	+?+	0.100989	0.0640053	0.0216658	0.003146	0.07377	0.785925	302858	+?+	0.061552	41
	APOE4_pos	rs7779608	7	100522864	T	C	0.328492	-0.101307	0.0176106	9.02e-09	1.76794	0.183637	123392	-?-	0.327198	-0.0558701	0.0140948	7.45e-05	0.135562	0.712733	302859	-?-	0.043994	41
	APOE4_pos	rs11765024	7	100528352	G	A	0.104716	0.115866	0.0250944	3.95e-06	0.796234	0.671583	126375	+++	0.104757	0.0618681	0.0204189	0.002455	0.119205	0.942139	306128	+++	0.095104	41
	APOE4_pos	rs11773620	7	100535643	A	C	0.103731	0.11202	0.0252462	9.24e-06	0.886218	0.642037	126374	+++	0.103764	0.0622055	0.0205567	0.002487	0.020885	0.989612	306124	+++	0.125987	41
	APOE4_pos	rs2734897	7	100561944	A	G	0.326016	-0.105674	0.0166796	2.44e-10	2.43364	0.296171	126375	---	0.324732	-0.0603946	0.0135749	8.75e-06	0.694488	0.706633	306129	---	0.035268	41
	APOE4_pos	rs909152	7	100577850	T	C	0.329676	-0.101478	0.0165374	8.7e-10	2.90671	0.233785	126374	---	0.328244	-0.0605837	0.0134451	6.7e-06	0.545628	0.761235	306126	---	0.055037	41
	APOE4_pos	rs2734895	7	100592493	T	C	0.329801	-0.0998303	0.0166746	2.2e-09	3.30277	0.191784	126373	---	0.328539	-0.0590411	0.0135672	1.37e-05	0.704295	0.703176	306129	---	0.05778	41
	APOE4_pos	rs143787698	7	133519738	A	G	0.007102	0.459732	0.101587	6.11e-06	0.836079	0.360521	123387	+?+	0.006908	-0.0584695	0.0800012	0.464877	0.038474	0.844494	302841	-?-	6.2e-05	42	rs143787698	EXOC4
	APOE4_pos	rs11765305	7	143414019	G	C	0.391672	-0.0728621	0.0159094	4.72e-06	0.399157	0.819076	126160	---	0.394208	-0.0468589	0.0128633	0.000272	4.20534	0.12213	305910	---	0.203729	43	rs11765305	EPHA1	EPHA1
	APOE4_pos	rs62502392	8	27333428	A	G	0.143292	0.0976647	0.0219725	8.92e-06	0.872963	0.646306	126375	+++	0.143209	0.068237	0.0178805	0.000137	1.17212	0.556515	306127	+++	0.298884	44
	APOE4_pos	rs57735330	8	27347529	A	AG	0.365866	0.0724993	0.0160129	6.05e-06	3.82355	0.147818	126373	+++	0.365543	0.0817007	0.0130072	3.47e-10	2.55477	0.278765	306129	+++	0.65558	44
	APOE4_pos	rs6987305	8	27350609	A	G	0.366312	0.0709905	0.0160137	9.42e-06	3.59531	0.165687	126375	+++	0.365959	0.0817394	0.0130059	3.39e-10	2.48806	0.288221	306129	+++	0.602359	44
	APOE4_pos	rs2322599	8	27354393	A	G	0.367129	0.0714757	0.0160209	8.26e-06	3.78253	0.150881	126369	+++	0.366869	0.0823576	0.0130042	2.48e-10	2.44505	0.294486	306128	+++	0.597976	44
	APOE4_pos	rs73223431	8	27362470	T	C	0.366054	0.0714217	0.0160419	8.62e-06	3.90367	0.142014	126374	+++	0.365847	0.0834575	0.0130255	1.53e-10	2.15766	0.339994	306128	+++	0.560287	44
	APOE4_pos	rs2741342	8	27472579	T	C	0.240603	-0.0913174	0.0183024	6.17e-07	2.07093	0.35506	126375	---	0.242948	-0.0622382	0.0148152	2.69e-05	0.700171	0.704628	306128	---	0.216834	44
	APOE4_pos	rs2565048	8	27472615	G	A	0.302858	-0.0808912	0.0170274	2.06e-06	5.4436	0.065756	126373	---	0.303846	-0.0425161	0.0138161	0.002098	0.66514	0.717078	306128	---	0.080109	44
	APOE4_pos	rs1873933	8	27559905	A	G	0.506816	-0.0777853	0.0155123	5.42e-07	2.43499	0.295971	126374	---	0.507394	-0.030418	0.0125707	0.015552	4.40899	0.110306	306128	-+-	0.017696	44
	APOE4_pos	rs1565736	8	27568712	G	A	0.333608	0.0785135	0.0163676	1.64e-06	0.794472	0.672175	126370	+++	0.333601	0.0452496	0.013254	0.000644	2.80462	0.246028	306129	+-+	0.114243	44
	APOE4_pos	rs1316801	8	27571711	T	C	0.409914	0.0781686	0.0157138	6.66e-07	1.44385	0.485817	126371	+++	0.410269	0.0440111	0.0127552	0.000563	6.68353	0.035375	306127	+-+	0.091475	44
	APOE4_pos	rs7831810	8	27572989	G	A	0.434938	0.0899403	0.0156163	8.66e-09	1.61529	0.445907	126374	+++	0.435396	0.0419075	0.0126587	0.000936	7.41274	0.024567	306129	+-+	0.016898	44
	APOE4_pos	rs7814146	8	27573055	A	C	0.334457	0.0783148	0.0163661	1.74e-06	0.729034	0.694532	126372	+++	0.334323	0.045263	0.0132485	0.000638	2.8782	0.237141	306129	+-+	0.116485	44
	APOE4_pos	rs10780145	8	27577205	T	C	0.409911	0.0785783	0.0157089	5.78e-07	1.38045	0.501463	126375	+++	0.41023	0.0436455	0.0127524	0.000624	7.18196	0.027571	306128	+-+	0.084261	44
	APOE4_pos	rs4352801	8	27577684	C	T	0.402436	0.0796251	0.0157509	4.38e-07	0.964524	0.617385	126374	+++	0.402683	0.0339897	0.0127786	0.007833	5.06369	0.079512	306129	+-+	0.024474	44
	APOE4_pos	rs7828131	8	27583493	C	T	0.380757	0.0720899	0.015893	5.82e-06	0.606185	0.738531	126373	+++	0.380866	0.0354434	0.0128995	0.006017	5.81517	0.054608	306125	+-+	0.073411	44
	APOE4_pos	rs4732728	8	27584004	G	C	0.411124	0.0797414	0.0165399	1.45e-06	0.914647	0.338884	123392	+?+	0.411563	0.0522973	0.0132046	7.55e-05	0.391779	0.531366	302859	+?+	0.194703	44
	APOE4_pos	rs6983452	8	27590511	T	C	0.417662	0.0785625	0.0156548	5.31e-07	0.93297	0.627203	126374	+++	0.417752	0.0379921	0.0127016	0.00279	5.6776	0.058496	306129	+-+	0.044185	44
	APOE4_pos	rs7821500	8	27594527	G	T	0.31205	0.0745182	0.0166133	7.38e-06	0.366358	0.832619	126373	+++	0.311506	0.0470725	0.0134721	0.000479	2.3431	0.309886	306127	+-+	0.199408	44
	APOE4_pos	rs2279590	8	27598736	T	C	0.41626	-0.0880108	0.0156853	2.06e-08	0.20451	0.902799	126374	---	0.417891	-0.0889154	0.0127253	2.91e-12	1.38564	0.500164	306128	---	0.964249	44
	APOE4_pos	rs7982	8	27604964	A	G	0.401112	-0.0933276	0.0157789	3.42e-09	0.461756	0.793836	126371	---	0.403248	-0.0906416	0.0128031	1.5e-12	1.928	0.381364	306128	---	0.894847	44
	APOE4_pos	rs11136000	8	27607002	T	C	0.402227	-0.0915343	0.015764	6.55e-09	0.341009	0.843239	126374	---	0.404523	-0.090946	0.0127874	1.19e-12	1.56014	0.458375	306129	---	0.976869	44
	APOE4_pos	rs4236673	8	27607412	A	G	0.402092	-0.0921109	0.0157764	5.41e-09	0.585274	0.746293	126372	---	0.404558	-0.0902026	0.0127943	1.86e-12	1.71766	0.423658	306128	---	0.925142	44
	APOE4_pos	rs11787077	8	27607795	T	C	0.402896	-0.0911487	0.0157653	7.6e-09	0.382113	0.826086	126369	---	0.405234	-0.0913721	0.0127855	9.26e-13	1.58851	0.451918	306125	---	0.99123	44
	APOE4_pos	rs1532276	8	27608640	T	C	0.402831	-0.0912472	0.0157641	7.3e-09	0.402297	0.817791	126375	---	0.405142	-0.0913338	0.0127869	9.52e-13	1.47104	0.479255	306127	---	0.996555	44
	APOE4_pos	rs1532277	8	27608664	T	C	0.401518	-0.0931399	0.0157784	3.67e-09	0.614166	0.735589	126375	---	0.403931	-0.0895998	0.012798	2.64e-12	1.70102	0.427196	306127	---	0.861626	44
	APOE4_pos	rs1532278	8	27608798	T	C	0.397856	-0.0924673	0.0158036	5.02e-09	0.651468	0.721997	126375	---	0.40013	-0.0903712	0.0128176	1.85e-12	1.59485	0.450487	306127	---	0.917944	44
	APOE4_pos	rs9331896	8	27610169	C	T	0.408529	-0.0924355	0.0157686	4.7e-09	0.520773	0.770753	126375	---	0.410872	-0.0904237	0.0128056	1.72e-12	0.751321	0.686836	306129	---	0.921088	44
	APOE4_pos	rs2070926	8	27610304	C	G	0.406319	-0.0949636	0.0157973	1.89e-09	0.872063	0.646597	126374	---	0.408617	-0.0906	0.012825	1.68e-12	0.636715	0.727343	306129	---	0.830181	44	rs2070926	CLU	CLU/PTK2B
	APOE4_pos	rs867230	8	27610986	C	A	0.41007	-0.0936581	0.01581	3.23e-09	0.475674	0.788331	126371	---	0.412203	-0.0936329	0.0128376	3.14e-13	0.681013	0.71141	306126	---	0.999017	44
	APOE4_pos	rs538181	8	27619298	G	A	0.446077	-0.0684459	0.0154647	9.73e-06	0.23535	0.888985	126374	---	0.447499	-0.05375	0.0125747	1.94e-05	1.48882	0.475015	306128	---	0.460967	44
	APOE4_pos	rs492638	8	27621710	T	G	0.308437	-0.0923094	0.0168286	4.23e-08	0.805928	0.668336	126373	---	0.309433	-0.0479998	0.0136196	0.000427	1.59675	0.450059	306129	---	0.040708	44
	APOE4_pos	rs507341	8	27624467	C	T	0.309177	-0.0889274	0.0168225	1.28e-07	0.438832	0.802988	126372	---	0.310343	-0.0472237	0.013615	0.000527	1.50911	0.47022	306127	---	0.053993	44
	APOE4_pos	rs495150	8	27624837	G	T	0.308503	-0.090773	0.0168313	7.08e-08	0.546723	0.760818	126372	---	0.309631	-0.0470539	0.0136234	0.000556	1.50404	0.471414	306129	---	0.04351	44
	APOE4_pos	rs576748	8	27629399	A	G	0.308597	-0.0868441	0.0168196	2.48e-07	0.279369	0.869633	126374	---	0.309784	-0.0467877	0.013615	0.000593	1.79256	0.408084	306129	---	0.06417	44
	APOE4_pos	rs17337119	8	106374053	C	T	0.424561	-0.0723438	0.015673	3.98e-06	0.883567	0.642889	126375	---	0.424037	0.000870621	0.0127809	0.945672	1.40815	0.494565	306128	+--	0.000297	45	rs17337119	OXR1
	APOE4_pos	rs565908244	8	134269027	A	G	0.003003	0.66224	0.145616	5.5e-06	0.120623	0.941471	126265	+++	0.002733	0.0908959	0.128995	0.481045	0.530271	0.767102	305892	+++	0.003326	46	rs565908244	ZFAT
	APOE4_pos	rs191587581	9	16617888	C	A	0.001691	-0.879773	0.196625	7.77e-06	0.480711	0.786348	126276	---	0.001603	0.102163	0.189406	0.589643	0.211013	0.899869	305926	-++	0.000325	47	rs191587581	BNC2
	APOE4_pos	rs146861359	11	6780450	A	G	0.011181	0.334681	0.0752869	8.89e-06	0.450406	0.798354	126371	+++	0.011304	-0.0202986	0.06304	0.747463	3.86269	0.144953	306117	++-	0.000303	48	rs146861359	OR2AG1
	APOE4_pos	rs141910311	11	48117131	A	G	0.006062	-0.604139	0.135548	8.43e-06	2.8937	0.235311	125457	---	0.006104	-0.125323	0.11123	0.259852	1.25752	0.533253	305007	---	0.006335	49	rs141910311	PTPRJ	SPI1
	APOE4_pos	rs1286289	11	60059204	A	T	0.308084	-0.08952	0.0168466	1.1e-07	2.40714	0.300121	126319	---	0.310622	-0.06583	0.0136004	1.32e-06	3.80339	0.149315	306017	---	0.27385	50
	APOE4_pos	rs1286171	11	60063985	G	A	0.282083	-0.0999043	0.0172005	6.48e-09	3.69569	0.157576	126319	---	0.284754	-0.0637303	0.0138839	4.49e-06	1.89824	0.387082	306015	---	0.10173	50
	APOE4_pos	rs1151065	11	60064243	A	C	0.281369	-0.0999109	0.0172115	6.61e-09	4.42821	0.109251	126316	---	0.283997	-0.0654958	0.0139002	2.49e-06	1.85891	0.394769	306016	---	0.119798	50
	APOE4_pos	rs1286170	11	60064457	A	G	0.337784	-0.0815528	0.0163485	6.2e-07	2.99706	0.223459	126317	---	0.339461	-0.0524624	0.0132364	7.46e-05	5.86545	0.053252	306016	-+-	0.166659	50
	APOE4_pos	rs1286169	11	60064873	G	T	0.281764	-0.099964	0.0172012	6.36e-09	3.6924	0.157836	126319	---	0.284376	-0.0646089	0.0138927	3.36e-06	1.54901	0.460931	306017	---	0.109826	50
	APOE4_pos	rs501697	11	60065650	A	T	0.281946	-0.0909296	0.0181192	5.31e-07	1.21639	0.270071	123336	-?-	0.284412	-0.06695	0.0143945	3.35e-06	1.1652	0.280389	302747	-?-	0.30007	50
	APOE4_pos	rs579721	11	60066845	A	G	0.281339	-0.100142	0.0172135	6.13e-09	4.14483	0.125881	126319	---	0.283979	-0.064849	0.0139008	3.13e-06	1.86925	0.392733	306017	---	0.110679	50
	APOE4_pos	rs1296390	11	60067348	A	G	0.281369	-0.0995972	0.0172143	7.41e-09	3.99352	0.135774	126317	---	0.284014	-0.0640107	0.0139026	4.2e-06	2.01086	0.365888	306008	---	0.107776	50
	APOE4_pos	rs3016834	11	60067769	T	C	0.281361	-0.100052	0.0172139	6.33e-09	4.0203	0.133968	126315	---	0.284008	-0.0643465	0.013903	3.74e-06	1.89872	0.386988	306010	---	0.106599	50
	APOE4_pos	rs3016835	11	60067983	T	C	0.281355	-0.100083	0.0172168	6.3e-09	4.28107	0.117592	126311	---	0.283997	-0.0643135	0.0139022	3.78e-06	1.91938	0.383011	306015	---	0.106004	50
	APOE4_pos	rs3016836	11	60068326	A	G	0.281363	-0.0901972	0.0181422	6.76e-07	1.35121	0.245066	123336	-?-	0.283838	-0.068418	0.0144072	2.08e-06	1.14313	0.284991	302747	-?-	0.347137	50
	APOE4_pos	rs1151103	11	60068918	A	T	0.28083	-0.100423	0.0172242	5.68e-09	4.17215	0.124173	126319	---	0.283508	-0.0654776	0.0139126	2.56e-06	1.79246	0.408106	306012	---	0.114484	50
	APOE4_pos	rs528823	11	60069624	T	C	0.281621	-0.0994613	0.0172102	7.71e-09	4.21778	0.121373	126317	---	0.284349	-0.0644212	0.0139003	3.63e-06	1.90944	0.384921	306016	---	0.113213	50
	APOE4_pos	rs3038645	11	60070248	TTATGAAAA	T	0.280028	-0.0990593	0.0172566	9.69e-09	3.27155	0.194801	126316	---	0.282649	-0.0644511	0.0139431	3.85e-06	1.41264	0.493457	306010	---	0.118759	50
	APOE4_pos	rs474951	11	60071148	G	T	0.282176	-0.0901304	0.0181218	6.69e-07	1.27564	0.258711	123336	-?-	0.284742	-0.0665341	0.0143952	3.86e-06	1.32783	0.249192	302747	-?-	0.307925	50
	APOE4_pos	rs536531	11	60071888	T	C	0.28106	-0.0997121	0.0172216	7.23e-09	4.24201	0.119911	126319	---	0.283834	-0.0652332	0.0139115	2.79e-06	1.83925	0.398668	306016	---	0.119366	50
	APOE4_pos	rs539360	11	60072209	A	C	0.28158	-0.0996137	0.0172126	7.34e-09	4.22596	0.120877	126319	---	0.284328	-0.06437	0.0139032	3.72e-06	1.94368	0.378386	306012	---	0.111189	50
	APOE4_pos	rs560238	11	60073806	A	G	0.282224	-0.0894729	0.0181426	8.3e-07	1.18311	0.276725	123336	-?-	0.284656	-0.0679952	0.0144191	2.45e-06	1.5103	0.219093	302747	-?-	0.35403	50
	APOE4_pos	rs525828	11	60076542	T	A	0.281537	-0.100362	0.0172233	5.79e-09	4.21795	0.121362	126315	---	0.284299	-0.0647689	0.0139083	3.26e-06	1.89913	0.386909	306016	---	0.107879	50
	APOE4_pos	rs501945	11	60076769	C	G	0.281724	-0.0914532	0.0181408	4.71e-07	1.69549	0.192879	123336	-?-	0.284312	-0.0673649	0.0144088	2.98e-06	1.51606	0.218216	302747	-?-	0.298427	50
	APOE4_pos	rs471457	11	60077758	A	G	0.281781	-0.0916176	0.0181438	4.51e-07	1.66165	0.19738	123336	-?-	0.284427	-0.066641	0.0144103	3.81e-06	1.55618	0.212225	302747	-?-	0.281024	50
	APOE4_pos	rs543695	11	60078356	A	C	0.306376	-0.09038	0.0167799	7.36e-08	3.72502	0.155282	126318	---	0.309172	-0.0582638	0.0135461	1.72e-05	2.69609	0.259748	306015	---	0.136419	50
	APOE4_pos	rs549680	11	60079021	G	A	0.281016	-0.099627	0.0172335	7.62e-09	3.98497	0.136356	126318	---	0.283817	-0.066424	0.0139195	1.85e-06	1.46483	0.480747	306014	---	0.133921	50
	APOE4_pos	rs549651	11	60079031	C	G	0.281703	-0.090612	0.018144	6.02e-07	1.54946	0.213215	123336	-?-	0.284306	-0.0673478	0.0144113	3.01e-06	1.34942	0.24538	302747	-?-	0.315357	50
	APOE4_pos	rs1151104	11	60080332	A	T	0.281502	-0.0999552	0.0172245	6.69e-09	4.09957	0.128763	126316	---	0.284281	-0.0654477	0.0139106	2.58e-06	1.68024	0.431659	306016	---	0.119088	50
	APOE4_pos	rs1151105	11	60080759	T	C	0.306408	-0.0897726	0.0167807	9e-08	3.52995	0.171191	126316	---	0.309217	-0.0582628	0.0135463	1.72e-05	2.70816	0.258184	306012	---	0.14398	50
	APOE4_pos	rs1286162	11	60080844	G	T	0.281724	-0.0910336	0.0181452	5.35e-07	1.56189	0.211389	123336	-?-	0.284332	-0.0675692	0.0144118	2.8e-06	1.36284	0.243046	302747	-?-	0.311245	50
	APOE4_pos	rs558788	11	60084605	G	T	0.281299	-0.0994867	0.0172599	8.43e-09	4.10812	0.128213	126318	---	0.284107	-0.0663749	0.0139447	1.97e-06	1.57564	0.454835	306015	---	0.135616	50
	APOE4_pos	rs558678	11	60084640	G	T	0.28079	-0.099648	0.0172685	8.11e-09	4.18247	0.123534	126318	---	0.283637	-0.0670419	0.013962	1.6e-06	1.49809	0.472819	306017	---	0.142007	50
	APOE4_pos	rs554311	11	60085096	T	C	0.28152	-0.0991377	0.0172566	9.44e-09	3.88437	0.14339	126317	---	0.284447	-0.0685498	0.0139554	9.18e-07	1.54911	0.46091	306012	---	0.168107	50
	APOE4_pos	rs573790	11	60087912	T	C	0.388718	0.0751613	0.0159249	2.4e-06	0.48739	0.783727	126318	+++	0.385752	0.0595634	0.0129868	4.58e-06	0.939492	0.625161	306017	+++	0.447818	50
	APOE4_pos	rs1441586	11	60088555	C	T	0.433949	-0.0822768	0.0155788	1.31e-07	0.493119	0.781485	126319	---	0.436035	-0.0543274	0.0126525	1.78e-05	0.060262	0.970319	306017	---	0.163723	50
	APOE4_pos	rs2583476	11	60090108	A	G	0.412578	-0.0948449	0.0156698	1.47e-09	0.431034	0.806125	126318	---	0.414843	-0.054396	0.0127315	1.96e-05	0.443986	0.800921	306017	---	0.045153	50
	APOE4_pos	rs2847663	11	60090563	G	C	0.415462	-0.0932892	0.0156464	2.56e-09	0.30563	0.858289	126317	---	0.417672	-0.0585331	0.0127215	4.27e-06	0.583039	0.747127	306017	---	0.0848	50
	APOE4_pos	rs2847664	11	60091024	A	G	0.415341	-0.0932629	0.0156472	2.59e-09	0.263243	0.876673	126316	---	0.417533	-0.0577075	0.0127235	5.83e-06	0.516095	0.772559	306014	---	0.077901	50
	APOE4_pos	rs556917	11	60091239	T	A	0.438349	-0.083399	0.0155468	8.3e-08	0.103519	0.949557	126316	---	0.440657	-0.053559	0.0126354	2.27e-05	0.051937	0.974366	306015	---	0.136359	50
	APOE4_pos	rs2847666	11	60092103	G	A	0.410303	-0.0937801	0.0156904	2.34e-09	0.42323	0.809276	126318	---	0.412566	-0.0608642	0.0127532	1.85e-06	0.606468	0.738426	306015	---	0.103532	50
	APOE4_pos	rs2847667	11	60092136	T	C	0.410137	-0.09407	0.0156925	2.1e-09	0.392314	0.821883	126317	---	0.412409	-0.0606134	0.0127525	2.04e-06	0.655178	0.720659	306015	---	0.098016	50
	APOE4_pos	rs502581	11	60092705	T	G	0.438404	-0.0839524	0.0155496	6.85e-08	0.091832	0.955122	126319	---	0.440791	-0.0538218	0.0126371	2.08e-05	0.038483	0.980943	306018	---	0.132643	50
	APOE4_pos	rs2583471	11	60094341	A	G	0.4158	-0.0936032	0.0156476	2.27e-09	0.252627	0.881338	126317	---	0.418092	-0.0584653	0.0127257	4.41e-06	0.61548	0.735107	306016	---	0.081492	50
	APOE4_pos	rs2070970	11	60094510	T	C	0.415805	-0.0935176	0.0156463	2.34e-09	0.243537	0.885353	126319	---	0.418104	-0.0584101	0.0127256	4.5e-06	0.583275	0.747039	306017	---	0.081729	50
	APOE4_pos	rs2847668	11	60094788	T	A	0.416136	-0.0917721	0.0164977	2.72e-08	0.054723	0.815041	123336	-?-	0.418046	-0.0563365	0.0131888	1.97e-05	0.128412	0.720084	302748	-?-	0.093409	50
	APOE4_pos	rs1290426	11	60096806	C	G	0.370036	0.0892317	0.0160243	2.63e-08	0.333867	0.846256	126277	+++	0.366702	0.048733	0.0131043	0.000202	0.215902	0.897672	305977	+++	0.050427	50
	APOE4_pos	rs2847655	11	60098198	C	T	0.411453	-0.0954388	0.0157001	1.25e-09	0.448881	0.798963	126318	---	0.413726	-0.0612958	0.0127558	1.57e-06	0.790468	0.673522	306017	---	0.09144	50
	APOE4_pos	rs502419	11	60098702	A	G	0.438138	-0.0846607	0.0155572	5.39e-08	0.119479	0.94201	126319	---	0.440624	-0.0544847	0.0126368	1.64e-05	0.031172	0.984535	306016	---	0.132172	50
	APOE4_pos	rs2855017	11	60098836	T	C	0.415503	-0.0947393	0.015655	1.48e-09	0.292645	0.863879	126319	---	0.417922	-0.058969	0.0127256	3.64e-06	0.549521	0.759754	306018	---	0.076236	50
	APOE4_pos	rs17528859	11	60099906	C	T	0.415485	-0.0946712	0.0156545	1.51e-09	0.275749	0.871208	126319	---	0.417917	-0.059317	0.0127282	3.21e-06	0.644081	0.724669	306015	---	0.079728	50
	APOE4_pos	rs574704	11	60100440	G	A	0.438604	-0.0845802	0.0155532	5.51e-08	0.090938	0.955549	126318	---	0.441177	-0.0551322	0.0126372	1.3e-05	0.02621	0.986981	306017	---	0.141691	50
	APOE4_pos	rs580817	11	60101617	G	A	0.438521	-0.0847902	0.0155549	5.12e-08	0.095093	0.953566	126315	---	0.441117	-0.0552802	0.0126365	1.23e-05	0.017915	0.991082	306015	---	0.140872	50
	APOE4_pos	rs580064	11	60101646	C	T	0.474738	-0.0864973	0.0154375	2.16e-08	0.207017	0.901668	126318	---	0.477699	-0.044163	0.0125752	0.000448	0.157539	0.924253	306017	---	0.033508	50
	APOE4_pos	rs521952	11	60102723	C	A	0.438631	-0.0845606	0.0155511	5.53e-08	0.115001	0.944121	126318	---	0.441234	-0.0558394	0.0126371	1.01e-05	0.030288	0.98497	306015	---	0.151755	50
	APOE4_pos	rs516478	11	60103315	A	G	0.438543	-0.08464	0.0155529	5.39e-08	0.100992	0.950758	126316	---	0.441141	-0.0548639	0.0126365	1.43e-05	0.029581	0.985319	306017	---	0.137295	50
	APOE4_pos	rs487997	11	60104131	C	T	0.438436	-0.0844148	0.0155557	5.88e-08	0.080685	0.960461	126318	---	0.441062	-0.056052	0.0126375	9.32e-06	0.038916	0.98073	306017	---	0.15701	50
	APOE4_pos	rs485333	11	60104389	C	G	0.370216	0.0894531	0.0159849	2.25e-08	0.323892	0.850487	126318	+++	0.366727	0.0472108	0.0130889	0.000312	0.411799	0.813915	306017	+++	0.040907	50
	APOE4_pos	rs1813217	11	60105025	C	G	0.415852	-0.0942074	0.0156496	1.8e-09	0.223898	0.89409	126319	---	0.418413	-0.0600643	0.0127255	2.4e-06	0.745911	0.688696	306017	---	0.090518	50
	APOE4_pos	rs34901701	11	60108112	G	GCTT	0.415881	-0.0937043	0.0156546	2.22e-09	0.286229	0.866655	126317	---	0.418406	-0.0592491	0.0127313	3.31e-06	0.643823	0.724762	306016	---	0.087723	50
	APOE4_pos	rs512495	11	60108563	G	A	0.43853	-0.0840699	0.0155516	6.6e-08	0.084125	0.95881	126318	---	0.441156	-0.0551396	0.012637	1.3e-05	0.030039	0.985093	306017	---	0.14879	50
	APOE4_pos	rs555635	11	60109670	C	A	0.438494	-0.084158	0.0155519	6.4e-08	0.074574	0.9634	126319	---	0.441102	-0.0551301	0.0126348	1.3e-05	0.014845	0.992605	306017	---	0.147416	50
	APOE4_pos	rs11230147	11	60109921	T	C	0.415933	-0.0939327	0.0156496	2e-09	0.244115	0.885097	126319	---	0.418482	-0.0596948	0.0127243	2.76e-06	0.584515	0.746576	306018	---	0.089599	50
	APOE4_pos	rs514266	11	60110224	C	T	0.438952	-0.0850613	0.0163952	2.17e-07	0.070368	0.790802	123336	-?-	0.441188	-0.0560996	0.0130963	1.86e-05	0.008803	0.925248	302748	-?-	0.167503	50
	APOE4_pos	rs562028	11	60110377	A	C	0.370118	0.0885346	0.015985	3.12e-08	0.38034	0.826819	126319	+++	0.366714	0.0468263	0.0130861	0.000348	0.357354	0.836376	306017	+++	0.043506	50
	APOE4_pos	rs4939311	11	60110494	T	C	0.415879	-0.0938075	0.0156496	2.1e-09	0.248032	0.883366	126319	---	0.418407	-0.0602034	0.0127251	2.27e-06	0.571637	0.751399	306017	---	0.095708	50
	APOE4_pos	rs563803	11	60110528	A	G	0.438557	-0.0840177	0.0155533	6.74e-08	0.107196	0.947813	126317	---	0.441139	-0.0557538	0.012636	1.04e-05	0.009517	0.995253	306017	---	0.158401	50
	APOE4_pos	rs540170	11	60112565	T	C	0.438566	-0.0821878	0.0155521	1.29e-07	0.053884	0.973418	126318	---	0.441173	-0.0562339	0.0126381	8.72e-06	0.009688	0.995168	306017	---	0.195254	50
	APOE4_pos	rs574695	11	60114051	C	G	0.438796	-0.0831066	0.0155514	9.29e-08	0.084548	0.958607	126317	---	0.441402	-0.0563185	0.0126364	8.43e-06	0.011245	0.994393	306016	---	0.181254	50
	APOE4_pos	rs574798	11	60114088	G	A	0.438828	-0.0831132	0.015551	9.27e-08	0.083457	0.95913	126316	---	0.441446	-0.056126	0.0126375	9.07e-06	0.013269	0.993388	306018	---	0.178026	50
	APOE4_pos	rs581133	11	60114833	G	A	0.438818	-0.0833229	0.0155488	8.56e-08	0.090984	0.955527	126319	---	0.441422	-0.0559388	0.0126373	9.71e-06	0.02617	0.987	306017	---	0.171716	50
	APOE4_pos	rs1303615	11	60117647	T	C	0.438993	-0.0831121	0.0155529	9.3e-08	0.173799	0.916769	126316	---	0.441558	-0.0560974	0.0126379	9.17e-06	0.028651	0.985777	306016	---	0.177631	50
	APOE4_pos	rs1125357	11	60118020	C	A	0.416093	-0.0939261	0.0156533	2.02e-09	0.263204	0.87669	126316	---	0.41865	-0.0598286	0.012728	2.64e-06	0.542463	0.76244	306016	---	0.091013	50
	APOE4_pos	rs564912	11	60118415	T	A	0.43902	-0.083274	0.0155553	8.82e-08	0.158644	0.923742	126316	---	0.441555	-0.0557305	0.0126381	1.05e-05	0.041506	0.979461	306017	---	0.169338	50
	APOE4_pos	rs1303621	11	60123201	C	T	0.439068	-0.0829871	0.0155543	9.75e-08	0.196032	0.906634	126316	---	0.441627	-0.0561725	0.0126388	8.93e-06	0.035242	0.982533	306018	---	0.180901	50
	APOE4_pos	rs35793824	11	60125348	C	CAT	0.436555	-0.0822138	0.0155936	1.38e-07	0.277193	0.870579	126315	---	0.438961	-0.0617999	0.0126789	1.11e-06	0.004485	0.99776	306017	---	0.309735	50
	APOE4_pos	rs11230153	11	60129428	T	G	0.411912	-0.0940459	0.0156757	2.04e-09	0.294166	0.863222	126317	---	0.414322	-0.0633968	0.0127521	6.77e-07	0.873877	0.646011	306017	---	0.129321	50
	APOE4_pos	rs483629	11	60132438	T	C	0.435313	-0.0819913	0.0155686	1.42e-07	0.214661	0.898229	126317	---	0.437666	-0.0594581	0.0126559	2.67e-06	0.041751	0.979341	306015	---	0.261402	50
	APOE4_pos	rs4939312	11	60132633	T	C	0.412371	-0.0926692	0.015668	3.42e-09	0.239365	0.887202	126318	---	0.414743	-0.0641002	0.0127477	5.04e-07	0.856202	0.651745	306016	---	0.157225	50
	APOE4_pos	rs4939314	11	60133102	C	T	0.412335	-0.0927361	0.0156675	3.33e-09	0.256709	0.879542	126319	---	0.414732	-0.0642143	0.012746	4.79e-07	0.873912	0.646	306017	---	0.157901	50
	APOE4_pos	rs474123	11	60133949	C	A	0.426343	0.0827866	0.0164272	4.75e-07	0.112097	0.737769	123336	+?+	0.424106	0.0681482	0.0131776	2.37e-07	0.024824	0.874806	302748	+?+	0.487016	50
	APOE4_pos	rs61901691	11	60135326	T	C	0.406096	-0.0929457	0.01572	3.46e-09	0.406488	0.816079	126312	---	0.408488	-0.0658322	0.0127781	2.63e-07	0.763839	0.68255	306016	---	0.180739	50
	APOE4_pos	rs525794	11	60135814	G	A	0.435592	-0.0815463	0.0155673	1.65e-07	0.207827	0.901303	126318	---	0.43796	-0.0598381	0.0126512	2.28e-06	0.051242	0.974705	306013	---	0.279164	50
	APOE4_pos	rs55847558	11	60136320	G	C	0.412299	-0.0926747	0.0156707	3.43e-09	0.271344	0.873129	126318	---	0.41471	-0.0642068	0.0127463	4.81e-07	0.853426	0.652651	306017	---	0.158743	50
	APOE4_pos	rs11230155	11	60137486	T	C	0.41232	-0.0929182	0.0156697	3.12e-09	0.276295	0.87097	126314	---	0.414733	-0.0642186	0.0127461	4.79e-07	0.852185	0.653056	306015	---	0.155338	50
	APOE4_pos	rs504272	11	60139003	C	T	0.435046	-0.0829567	0.015568	1.01e-07	0.109132	0.946896	126311	---	0.437543	-0.0595207	0.0126517	2.59e-06	0.029766	0.985227	306016	---	0.242696	50
	APOE4_pos	rs2165525	11	60139319	C	A	0.412292	-0.0932892	0.015673	2.72e-09	0.364462	0.833409	126309	---	0.41471	-0.0648234	0.0127462	3.73e-07	1.06536	0.587028	306014	---	0.158803	50
	APOE4_pos	rs7124974	11	60139499	T	G	0.406064	-0.0933858	0.0157196	2.92e-09	0.475851	0.788261	126313	---	0.408475	-0.0662306	0.0127785	2.23e-07	0.86571	0.648655	306015	---	0.180083	50
	APOE4_pos	rs510518	11	60139624	G	A	0.435075	-0.0828448	0.0155669	1.05e-07	0.119506	0.941997	126313	---	0.437535	-0.0593849	0.0126508	2.72e-06	0.024103	0.988021	306016	---	0.24215	50
	APOE4_pos	rs534273	11	60139926	G	A	0.435065	-0.0828741	0.0155664	1.04e-07	0.11362	0.944773	126314	---	0.437549	-0.059473	0.0126525	2.64e-06	0.024762	0.987695	306016	---	0.243358	50
	APOE4_pos	rs1786140	11	60141154	T	C	0.426637	0.081226	0.0155946	1.94e-07	0.189465	0.909616	126315	+++	0.424067	0.0690343	0.0127184	5.83e-08	0.023561	0.988289	306017	+++	0.544641	50
	APOE4_pos	rs493692	11	60142137	G	A	0.435353	-0.0818458	0.0155688	1.5e-07	0.239939	0.886947	126317	---	0.437764	-0.0591663	0.0126545	2.98e-06	0.014569	0.992742	306018	---	0.258278	50
	APOE4_pos	rs1863472	11	60142174	G	C	0.412304	-0.0924629	0.0156711	3.73e-09	0.263542	0.876542	126316	---	0.414704	-0.0641717	0.0127486	4.91e-07	0.798676	0.670764	306016	---	0.161364	50
	APOE4_pos	rs569046	11	60143688	G	C	0.435382	-0.0821715	0.0155674	1.33e-07	0.250431	0.882307	126316	---	0.437821	-0.0594188	0.012654	2.7e-06	0.014706	0.992674	306017	---	0.256734	50
	APOE4_pos	rs476722	11	60146333	C	T	0.435073	-0.0827177	0.015566	1.1e-07	0.147651	0.928834	126318	---	0.437591	-0.0589945	0.012655	3.18e-06	0.028267	0.985966	306015	---	0.236949	50
	APOE4_pos	rs595481	11	60146794	C	T	0.435075	-0.0829208	0.0155668	1.02e-07	0.167698	0.91957	126317	---	0.437582	-0.0587526	0.0126548	3.49e-06	0.014922	0.992567	306015	---	0.228292	50
	APOE4_pos	rs583296	11	60147253	C	T	0.435079	-0.0830523	0.0155667	9.75e-08	0.156526	0.924721	126319	---	0.437588	-0.0587622	0.0126542	3.48e-06	0.015029	0.992514	306017	---	0.22594	50
	APOE4_pos	rs558375	11	60147656	T	C	0.435105	-0.0834436	0.0155707	8.55e-08	0.200948	0.904409	126318	---	0.437606	-0.058777	0.0126574	3.48e-06	0.00522	0.997394	306012	---	0.218964	50
	APOE4_pos	rs1316005	11	60148614	G	A	0.435338	-0.0832186	0.0155926	9.66e-08	0.173389	0.916957	126264	---	0.437768	-0.0596937	0.0126735	2.52e-06	0.084014	0.958863	305959	---	0.241663	50
	APOE4_pos	rs1315491	11	60148780	T	A	0.435526	-0.0825396	0.0155746	1.19e-07	0.282022	0.86848	126317	---	0.43798	-0.0598976	0.0126617	2.28e-06	0.025421	0.98737	306013	---	0.259289	50
	APOE4_pos	rs617916	11	60149276	G	A	0.435579	-0.0824103	0.0155738	1.24e-07	0.270071	0.873685	126317	---	0.438016	-0.059422	0.0126611	2.73e-06	0.002682	0.99866	306018	---	0.252039	50
	APOE4_pos	rs606588	11	60149432	T	G	0.435228	-0.0830197	0.0155736	9.99e-08	0.154142	0.925824	126315	---	0.437722	-0.0591706	0.0126596	3e-06	0.02058	0.989763	306016	---	0.234683	50
	APOE4_pos	rs688030	11	60150689	A	C	0.435551	-0.0826438	0.0155777	1.15e-07	0.247167	0.883748	126308	---	0.438023	-0.059491	0.0126608	2.66e-06	0.002933	0.998535	306018	---	0.24875	50
	APOE4_pos	11:60151032:CA:C	11	60151032	C	CA	0.412206	-0.0933891	0.0156897	2.72e-09	0.258143	0.878911	126308	---	0.41479	-0.0638412	0.0127682	5.84e-07	0.804882	0.668686	306014	---	0.144086	50
	APOE4_pos	rs684961	11	60151364	A	G	0.435512	-0.082229	0.0155757	1.32e-07	0.263418	0.876596	126315	---	0.438008	-0.0602639	0.012662	1.97e-06	0.017048	0.991512	306011	---	0.273816	50
	APOE4_pos	rs11230160	11	60151692	T	C	0.412834	-0.092089	0.0156719	4.32e-09	0.245476	0.884495	126315	---	0.415301	-0.0634618	0.0127511	6.58e-07	0.710151	0.701121	306016	---	0.156495	50
	APOE4_pos	rs11230161	11	60152758	A	C	0.412507	-0.0920166	0.0156762	4.48e-09	0.257943	0.878999	126305	---	0.414955	-0.0643977	0.0127546	4.53e-07	0.843312	0.65596	306010	---	0.171727	50
	APOE4_pos	rs614104	11	60153032	T	G	0.435501	-0.0850591	0.0156379	5.47e-08	0.168221	0.919329	126119	---	0.438043	-0.0583168	0.0126782	4.29e-06	0.003234	0.998384	305980	---	0.184026	50
	APOE4_pos	rs9667329	11	60154123	C	T	0.41281	-0.094214	0.0157422	2.23e-09	0.479958	0.786645	126089	---	0.415327	-0.0627449	0.0127643	9.01e-07	0.699786	0.704763	306008	---	0.120474	50
	APOE4_pos	rs11230165	11	60154847	A	G	0.412543	-0.0942151	0.0157405	2.22e-09	0.377836	0.827854	126109	---	0.415023	-0.0642655	0.0127639	4.87e-07	0.841204	0.656651	306013	---	0.139428	50
	APOE4_pos	rs12226022	11	60155608	C	T	0.41271	-0.0930324	0.0156901	3.13e-09	0.19361	0.907733	126308	---	0.415334	-0.0628227	0.0127644	8.73e-07	0.634254	0.728238	306012	---	0.135278	50
	APOE4_pos	rs10897009	11	60155721	A	G	0.41289	-0.0919168	0.015673	4.62e-09	0.266796	0.875117	126314	---	0.415381	-0.0638731	0.0127516	5.57e-07	0.695461	0.706289	306015	---	0.165127	50
	APOE4_pos	rs983392	11	60156035	G	A	0.406228	-0.0929171	0.0157239	3.53e-09	0.476914	0.787843	126315	---	0.408694	-0.0661548	0.0127851	2.33e-07	0.77963	0.677182	306013	---	0.186633	50
	APOE4_pos	rs652354	11	60156518	T	C	0.435585	-0.0826829	0.015576	1.13e-07	0.281546	0.868686	126312	---	0.438032	-0.0599592	0.0126609	2.22e-06	0.01683	0.99162	306014	---	0.257586	50
	APOE4_pos	rs35957807	11	60156549	CT	C	0.434574	-0.0822572	0.0155923	1.35e-07	0.295861	0.862491	126314	---	0.437186	-0.0589648	0.0126778	3.35e-06	0.009914	0.995055	306013	---	0.246418	50
	APOE4_pos	rs11600716	11	60156949	C	G	0.412468	-0.0922732	0.0156766	4.06e-09	0.314556	0.854466	126308	---	0.414942	-0.0642815	0.0127537	4.74e-07	0.734494	0.692638	306013	---	0.165999	50
	APOE4_pos	rs920573	11	60157486	A	G	0.412854	-0.0920166	0.015672	4.44e-09	0.254484	0.880521	126312	---	0.415309	-0.0636461	0.0127518	6.11e-07	0.686953	0.7093	306011	---	0.160254	50
	APOE4_pos	rs107903	11	60158783	T	C	0.435638	-0.0821997	0.0155767	1.34e-07	0.31681	0.853504	126310	---	0.438104	-0.0598148	0.0126589	2.34e-06	0.010455	0.994786	306014	---	0.264732	50
	APOE4_pos	rs17529983	11	60159566	A	G	0.412482	-0.091805	0.0156739	4.84e-09	0.236586	0.888436	126315	---	0.414951	-0.0641439	0.0127533	5.01e-07	0.694625	0.706585	306014	---	0.171015	50
	APOE4_pos	rs602396	11	60160011	A	T	0.435468	-0.0828318	0.015575	1.07e-07	0.330932	0.847499	126315	---	0.437872	-0.0601917	0.0126612	2.03e-06	0.019887	0.990106	306012	---	0.259336	50
	APOE4_pos	rs11605427	11	60161199	C	G	0.398797	-0.0963303	0.0157895	1.09e-09	0.286933	0.86635	126315	---	0.401806	-0.0719623	0.0128149	2.01e-08	0.147174	0.929055	306014	---	0.230777	50
	APOE4_pos	11:60162932:CT:C	11	60162932	C	CT	0.421872	-0.086457	0.0165176	1.69e-07	0.41028	0.521827	123336	-?-	0.42446	-0.0670323	0.0131752	3.69e-07	0.074337	0.785123	302748	-?-	0.357911	50
	APOE4_pos	rs664034	11	60163493	C	T	0.420962	0.0831171	0.0164912	4.74e-07	0.001953	0.964747	123336	+?+	0.419025	0.064567	0.0132312	1.08e-06	0.062356	0.80281	302748	+?+	0.380287	50
	APOE4_pos	11:60164367:GA:G	11	60164367	G	GA	0.421685	-0.0886312	0.0165124	8.16e-08	0.492535	0.482799	123336	-?-	0.424242	-0.0677105	0.013173	2.8e-07	0.094417	0.758635	302748	-?-	0.321959	50
	APOE4_pos	rs7926954	11	60165106	A	G	0.398932	-0.0961938	0.0157883	1.14e-09	0.313272	0.855015	126318	---	0.401939	-0.0721428	0.0128115	1.84e-08	0.175913	0.915801	306017	---	0.236822	50
	APOE4_pos	rs56189574	11	60166019	G	A	0.436629	-0.0788971	0.0156113	4.41e-07	0.220591	0.895569	126319	---	0.439619	-0.0590443	0.0126584	3.14e-06	0.356177	0.836868	306018	---	0.32327	50
	APOE4_pos	rs7933202	11	60169453	C	A	0.393244	-0.0978135	0.0158459	6.91e-10	0.550378	0.759428	126318	---	0.396299	-0.0750005	0.0128504	5.48e-09	0.409565	0.814825	306017	---	0.263474	50
	APOE4_pos	rs610932	11	60171834	T	G	0.421096	-0.083011	0.0156729	1.21e-07	1.1502	0.56265	126317	---	0.424145	-0.0667896	0.0127139	1.53e-07	0.209979	0.900334	306017	---	0.421534	50
	APOE4_pos	rs7232	11	60173126	A	T	0.375434	-0.0882248	0.0160406	3.89e-08	1.01114	0.603161	126318	---	0.378421	-0.0765021	0.0129804	3.88e-09	0.465936	0.792179	306015	---	0.569981	50
	APOE4_pos	rs634475	11	60174608	G	A	0.430195	-0.0824017	0.0156183	1.35e-07	1.11668	0.572159	126318	---	0.432853	-0.0709451	0.0126801	2.26e-08	0.694017	0.706799	306017	---	0.569056	50
	APOE4_pos	rs662196	11	60175284	C	T	0.430216	-0.0826992	0.0156207	1.22e-07	1.07142	0.585253	126315	---	0.432911	-0.0711738	0.0126805	2.04e-08	0.758705	0.684304	306018	---	0.566758	50
	APOE4_pos	rs7935829	11	60175342	G	A	0.403483	-0.0975445	0.0157548	6.15e-10	0.516785	0.772292	126318	---	0.406585	-0.0736379	0.0127902	8.77e-09	0.160337	0.922961	306018	---	0.238744	50
	APOE4_pos	rs2278867	11	60175636	T	A	0.403379	-0.0975919	0.0157567	6.06e-10	0.522542	0.770072	126317	---	0.406486	-0.0737929	0.0127907	8.17e-09	0.152619	0.926529	306018	---	0.240918	50
	APOE4_pos	rs72918674	11	60177107	T	C	0.403334	-0.0972755	0.0157565	6.88e-10	0.444996	0.800517	126316	---	0.406469	-0.0733215	0.0127912	1.02e-08	0.12457	0.939615	306017	---	0.237866	50
	APOE4_pos	rs7946992	11	60177337	C	T	0.403357	-0.0975191	0.0157564	6.23e-10	0.489178	0.783026	126316	---	0.406496	-0.073512	0.0127907	9.31e-09	0.124448	0.939673	306017	---	0.236823	50
	APOE4_pos	rs631853	11	60177425	T	G	0.430219	-0.0827123	0.0156203	1.21e-07	0.989413	0.60975	126315	---	0.4329	-0.0703774	0.0126791	2.92e-08	0.784262	0.675616	306018	---	0.539821	50
	APOE4_pos	rs148700655	11	60177578	GT	G	0.404741	-0.0975323	0.0166149	4.47e-09	0.469395	0.493266	123336	-?-	0.407382	-0.0717044	0.0132691	6.67e-08	0.228258	0.632819	302748	-?-	0.224486	50
	APOE4_pos	rs624663	11	60177592	C	T	0.430164	-0.0825711	0.0156204	1.28e-07	1.11054	0.573918	126317	---	0.432878	-0.070136	0.0126811	3.27e-08	0.738167	0.691368	306015	---	0.536583	50
	APOE4_pos	rs12453	11	60178272	C	T	0.403492	-0.0975015	0.0157552	6.26e-10	0.480031	0.786616	126316	---	0.406614	-0.0731838	0.0127909	1.08e-08	0.114424	0.944394	306015	---	0.230781	50
	APOE4_pos	rs583791	11	60179779	C	T	0.429521	-0.0830534	0.0156212	1.08e-07	0.891002	0.640503	126319	---	0.432144	-0.0694326	0.0126817	4.48e-08	0.775031	0.678741	306017	---	0.49844	50
	APOE4_pos	rs17602572	11	60180901	G	C	0.402749	-0.0965032	0.0157582	9.4e-10	0.416829	0.811871	126314	---	0.405779	-0.0726954	0.012795	1.37e-08	0.096235	0.953022	306014	---	0.240839	50
	APOE4_pos	rs632185	11	60183960	A	G	0.429808	-0.0838491	0.01562	8.14e-08	0.874892	0.645683	126319	---	0.432487	-0.0702186	0.0126826	3.16e-08	0.764176	0.682435	306017	---	0.498159	50
	APOE4_pos	rs55661415	11	60184843	G	C	0.17184	-0.111947	0.0206132	5.74e-08	3.49468	0.174237	126315	---	0.172227	-0.0485864	0.0166269	0.003488	1.11831	0.571691	306017	---	0.016756	50
	APOE4_pos	rs1820430	11	60185840	G	C	0.404319	-0.0982624	0.0166039	3.35e-09	0.341711	0.558843	123336	-?-	0.40707	-0.0735658	0.0132536	2.92e-08	0.115598	0.733859	302748	-?-	0.245024	50
	APOE4_pos	rs1834557	11	60187884	A	G	0.403655	-0.0981676	0.0157647	4.9e-10	0.350826	0.83911	126316	---	0.406933	-0.0735572	0.0127895	9.08e-09	0.112687	0.945214	306018	---	0.225358	50
	APOE4_pos	rs56201148	11	60189465	T	C	0.403559	-0.097872	0.0157669	5.55e-10	0.360349	0.835124	126316	---	0.406865	-0.0733377	0.0127915	1.01e-08	0.106611	0.94809	306015	---	0.22688	50
	APOE4_pos	rs636147	11	60189619	C	T	0.430434	-0.0829132	0.0156296	1.15e-07	0.834781	0.658764	126318	---	0.433317	-0.0706457	0.0126824	2.6e-08	0.572821	0.750954	306015	---	0.542242	50
	APOE4_pos	rs1834549	11	60190040	T	C	0.403556	-0.0979933	0.0157671	5.29e-10	0.356882	0.836573	126318	---	0.406855	-0.0732204	0.0127917	1.07e-08	0.102549	0.950018	306017	---	0.222382	50
	APOE4_pos	rs2081545	11	60190907	A	C	0.403537	-0.0980131	0.0157668	5.24e-10	0.352736	0.838309	126316	---	0.406848	-0.0733592	0.012792	1e-08	0.110799	0.946107	306017	---	0.22462	50
	APOE4_pos	11:60191214:G:GA	11	60191214	GA	G	0.410173	-0.0763445	0.0166144	4.39e-06	0.463279	0.496096	123336	-?-	0.412536	-0.0692933	0.0132569	1.76e-07	0.387776	0.533471	302748	-?-	0.740092	50
	APOE4_pos	rs1834550	11	60192370	C	T	0.403519	-0.0978069	0.0157666	5.7e-10	0.313947	0.854727	126316	---	0.406817	-0.073016	0.0127937	1.18e-08	0.109944	0.946512	306012	---	0.222076	50
	APOE4_pos	rs1834551	11	60192496	A	G	0.403533	-0.0981896	0.0157667	4.88e-10	0.361015	0.834847	126316	---	0.406842	-0.0733118	0.0127934	1.03e-08	0.122119	0.940767	306014	---	0.220452	50
	APOE4_pos	rs10897011	11	60193954	A	G	0.403544	-0.0982271	0.0157684	4.83e-10	0.343897	0.842023	126314	---	0.406827	-0.0732978	0.0127925	1.03e-08	0.120404	0.941574	306014	---	0.219523	50
	APOE4_pos	rs11230180	11	60194013	T	G	0.403592	-0.097926	0.0157672	5.44e-10	0.353362	0.838047	126316	---	0.406873	-0.0732742	0.0127919	1.04e-08	0.122709	0.94049	306015	---	0.224682	50
	APOE4_pos	rs7926729	11	60194313	T	C	0.404118	-0.0983231	0.0166096	3.32e-09	0.348718	0.55484	123336	-?-	0.40688	-0.0732806	0.0132571	3.32e-08	0.120375	0.728629	302748	-?-	0.238632	50
	APOE4_pos	rs7926344	11	60194693	A	G	0.40352	-0.097905	0.0157675	5.49e-10	0.355869	0.836997	126314	---	0.406792	-0.0735916	0.0127935	9.04e-09	0.116316	0.943501	306015	---	0.231114	50
	APOE4_pos	rs7926354	11	60194716	A	G	0.403575	-0.0980595	0.0157667	5.15e-10	0.432089	0.805699	126314	---	0.4069	-0.0727266	0.0127934	1.34e-08	0.096251	0.953014	306015	---	0.212119	50
	APOE4_pos	rs7116190	11	60197519	A	G	0.404009	-0.0975676	0.0157678	6.29e-10	0.402559	0.817684	126316	---	0.407301	-0.0728912	0.0127896	1.23e-08	0.168991	0.918976	306018	---	0.224188	50
	APOE4_pos	rs11230183	11	60198252	T	C	0.404021	-0.0974045	0.0157667	6.7e-10	0.410282	0.814532	126316	---	0.407324	-0.0728406	0.0127899	1.26e-08	0.199613	0.905013	306016	---	0.226287	50
	APOE4_pos	rs11230184	11	60198316	A	G	0.404007	-0.0975952	0.0157671	6.21e-10	0.407591	0.815629	126315	---	0.407301	-0.0729213	0.0127903	1.22e-08	0.177806	0.914934	306016	---	0.224213	50
	APOE4_pos	rs2123314	11	60198822	C	T	0.40413	-0.0979811	0.015765	5.29e-10	0.472133	0.789728	126316	---	0.407459	-0.0721418	0.0127887	1.73e-08	0.138633	0.933031	306016	---	0.203044	50
	APOE4_pos	rs7933805	11	60200053	G	A	0.403989	-0.0973472	0.0157696	6.9e-10	0.365066	0.833157	126314	---	0.407282	-0.072789	0.0127893	1.29e-08	0.175521	0.91598	306017	---	0.226433	50
	APOE4_pos	rs28628869	11	60200334	G	A	0.403882	-0.0979061	0.0157994	5.94e-10	0.297029	0.861987	126279	---	0.407387	-0.0721901	0.0128012	1.75e-08	0.229399	0.891634	306012	---	0.205984	50
	APOE4_pos	rs11230187	11	60200358	C	T	0.403864	-0.0985129	0.0158071	4.74e-10	0.313728	0.85482	126255	---	0.407399	-0.0718559	0.0127995	2.03e-08	0.186639	0.910903	306009	---	0.189965	50
	APOE4_pos	rs652303	11	60202574	T	C	0.411462	0.0799132	0.0157027	3.67e-07	0.535427	0.765127	126316	+++	0.409566	0.0657325	0.0128082	2.92e-07	0.194349	0.907398	306016	+++	0.484062	50
	APOE4_pos	rs666555	11	60203511	A	G	0.401969	0.0784636	0.0157681	6.61e-07	0.188318	0.910138	126316	+++	0.399843	0.0655134	0.0128764	3.69e-07	0.720699	0.697433	306016	+++	0.524698	50
	APOE4_pos	rs670139	11	60204322	T	G	0.411181	0.0835688	0.0165463	4.49e-07	0.008452	0.926749	123336	+?+	0.409498	0.0658898	0.0132633	6.9e-07	0.325152	0.568528	302748	+?+	0.404463	50
	APOE4_pos	rs599862	11	60205415	A	G	0.410715	0.0815929	0.0157101	2.1e-07	0.276409	0.870921	126316	+++	0.40881	0.0651396	0.0128156	3.79e-07	0.347974	0.840308	306016	+++	0.417046	50
	APOE4_pos	rs588084	11	60205586	T	C	0.410723	0.0816362	0.0157091	2.07e-07	0.297373	0.861839	126317	+++	0.408822	0.0655358	0.0128164	3.23e-07	0.346658	0.840861	306012	+++	0.427116	50
	APOE4_pos	rs668287	11	60207156	T	G	0.410717	0.0816583	0.0157103	2.06e-07	0.299766	0.860809	126318	+++	0.408812	0.0649887	0.0128165	4.04e-07	0.352024	0.838608	306013	+++	0.410984	50
	APOE4_pos	rs7929589	11	60207605	T	C	0.40376	-0.0981036	0.0157712	5.11e-10	0.500259	0.7787	126317	---	0.407014	-0.0708142	0.0127906	3.16e-08	0.32359	0.850616	306015	---	0.178943	50
	APOE4_pos	rs7928895	11	60207692	A	G	0.403703	-0.0983529	0.015773	4.64e-10	0.432247	0.805636	126316	---	0.406924	-0.0713038	0.0127904	2.54e-08	0.384715	0.825012	306016	---	0.182835	50
	APOE4_pos	rs673141	11	60208237	T	C	0.41076	0.0815311	0.0157131	2.16e-07	0.355439	0.837177	126316	+++	0.408858	0.0649559	0.0128164	4.09e-07	0.350992	0.839041	306016	+++	0.413695	50
	APOE4_pos	rs7932740	11	60208638	A	G	0.403682	-0.0985041	0.015773	4.37e-10	0.423951	0.808985	126316	---	0.406902	-0.0712286	0.0127909	2.63e-08	0.373555	0.829628	306014	---	0.179228	50
	APOE4_pos	rs604085	11	60209928	A	G	0.410751	0.0815247	0.0157133	2.17e-07	0.270876	0.873333	126316	+++	0.408876	0.0650393	0.0128146	3.94e-07	0.336885	0.84498	306017	+++	0.416198	50
	APOE4_pos	rs764859	11	60210782	G	C	0.404283	-0.0994237	0.0166191	2.26e-09	0.384304	0.535309	123336	-?-	0.407002	-0.0703838	0.0132476	1.1e-07	0.33076	0.565212	302748	-?-	0.171795	50
	APOE4_pos	rs1285231	11	60211935	C	T	0.410614	0.0843246	0.0165548	3.58e-07	0.037155	0.847149	123336	+?+	0.408945	0.065386	0.0132654	8.41e-07	0.353825	0.551956	302748	+?+	0.371978	50
	APOE4_pos	rs1151119	11	60212459	A	G	0.410712	0.0814307	0.0157124	2.23e-07	0.32308	0.850833	126315	+++	0.408814	0.0650787	0.0128169	3.9e-07	0.361871	0.834489	306012	+++	0.419985	50
	APOE4_pos	rs626011	11	60212545	A	G	0.410671	0.0814159	0.0157216	2.28e-07	0.283134	0.867997	126318	+++	0.408702	0.0650731	0.0128239	3.96e-07	0.357597	0.836274	306015	+++	0.420514	50
	APOE4_pos	rs11230194	11	60212842	G	C	0.403534	-0.099003	0.0157721	3.56e-10	0.395278	0.820666	126319	---	0.406755	-0.0713188	0.0127911	2.53e-08	0.428366	0.807201	306016	---	0.172767	50
	APOE4_pos	rs1426253	11	60213745	C	A	0.403757	-0.0985935	0.0157705	4.19e-10	0.457486	0.795533	126318	---	0.406995	-0.0707669	0.0127894	3.22e-08	0.370335	0.830965	306017	---	0.170529	50
	APOE4_pos	rs603568	11	60214146	C	T	0.410693	0.0817781	0.0157129	1.99e-07	0.301937	0.859875	126316	+++	0.408804	0.0649409	0.0128176	4.13e-07	0.379738	0.827067	306014	+++	0.406349	50
	APOE4_pos	rs670854	11	60214296	C	T	0.410592	0.084309	0.016556	3.61e-07	0.036739	0.847998	123336	+?+	0.408937	0.0653701	0.013266	8.48e-07	0.364508	0.546013	302748	+?+	0.372009	50
	APOE4_pos	rs4939320	11	60214328	C	T	0.403755	-0.0984202	0.0157705	4.49e-10	0.470719	0.790287	126319	---	0.406993	-0.0710632	0.0127907	2.83e-08	0.418389	0.811237	306014	---	0.177879	50
	APOE4_pos	rs11603507	11	60214997	A	T	0.403709	-0.0987855	0.0157705	3.87e-10	0.39906	0.819116	126314	---	0.406926	-0.071293	0.0127905	2.55e-08	0.419365	0.810842	306016	---	0.175727	50
	APOE4_pos	rs56273223	11	60217203	C	A	0.404344	-0.0991134	0.0166171	2.52e-09	0.354025	0.551843	123336	-?-	0.407064	-0.0700963	0.0132472	1.24e-07	0.343463	0.557837	302748	-?-	0.17211	50
	APOE4_pos	rs1820428	11	60218860	T	A	0.40371	-0.0986784	0.0157705	4.04e-10	0.389225	0.823154	126316	---	0.40692	-0.0712372	0.0127913	2.62e-08	0.42329	0.809252	306017	---	0.176545	50
	APOE4_pos	rs4492839	11	60218926	A	T	0.403708	-0.0988308	0.0157714	3.81e-10	0.38207	0.826104	126318	---	0.406922	-0.0712436	0.012791	2.61e-08	0.421983	0.809781	306016	---	0.174276	50
	APOE4_pos	rs688460	11	60219237	T	C	0.410702	0.0818039	0.015713	1.97e-07	0.203889	0.903079	126314	+++	0.408844	0.0650365	0.0128147	3.95e-07	0.384391	0.825146	306018	+++	0.408267	50
	APOE4_pos	rs56357056	11	60219344	G	A	0.403686	-0.0989986	0.0157695	3.54e-10	0.423842	0.809029	126317	---	0.406906	-0.0710954	0.0127923	2.8e-08	0.409335	0.814918	306015	---	0.169376	50
	APOE4_pos	rs584469	11	60221389	C	T	0.410782	0.0818961	0.0157099	1.9e-07	0.258366	0.878813	126317	+++	0.408924	0.0656098	0.0128162	3.13e-07	0.406776	0.815962	306017	+++	0.42181	50
	APOE4_pos	rs657928	11	60221433	A	G	0.410755	0.081862	0.0157082	1.91e-07	0.271322	0.873138	126318	+++	0.408882	0.0649831	0.012817	4.05e-07	0.431401	0.805977	306017	+++	0.405095	50
	APOE4_pos	rs3038672	11	60221457	C	CAG	0.409734	0.0819652	0.0157446	1.97e-07	0.26624	0.87536	126317	+++	0.407691	0.0642454	0.0128476	5.82e-07	0.474199	0.788913	306016	+++	0.383196	50
	APOE4_pos	rs2081547	11	60221957	T	C	0.403538	-0.0993	0.0157697	3.13e-10	0.336402	0.845184	126318	---	0.406742	-0.0716249	0.0127948	2.22e-08	0.513674	0.773494	306016	---	0.17292	50
	APOE4_pos	rs612738	11	60223118	T	G	0.410293	0.0846224	0.0165567	3.27e-07	0.016967	0.896363	123336	+?+	0.408727	0.0654366	0.0132688	8.3e-07	0.376896	0.539269	302748	+?+	0.365872	50
	APOE4_pos	rs11826180	11	60223860	C	T	0.403452	-0.0987965	0.0157779	3.93e-10	0.488907	0.783132	126317	---	0.406734	-0.071857	0.0128007	2.03e-08	0.461336	0.794003	306017	---	0.184841	50
	APOE4_pos	rs620612	11	60224374	T	C	0.410694	0.0843062	0.0165532	3.59e-07	0.022043	0.881972	123336	+?+	0.409055	0.0656866	0.0132659	7.5e-07	0.411846	0.521034	302748	+?+	0.380062	50
	APOE4_pos	rs1349667	11	60225873	A	T	0.403465	-0.101219	0.0166352	1.2e-09	0.534859	0.464571	123336	-?-	0.406101	-0.0693908	0.0132661	1.72e-07	0.242028	0.622745	302748	-?-	0.134665	50
	APOE4_pos	rs673996	11	60226679	A	C	0.410706	0.0820112	0.0157101	1.82e-07	0.254948	0.880316	126318	+++	0.408872	0.0655105	0.012816	3.26e-07	0.406954	0.815889	306018	+++	0.415726	50
	APOE4_pos	rs11601689	11	60228793	C	G	0.403599	-0.0998435	0.0157697	2.51e-10	0.374344	0.829301	126319	---	0.406787	-0.0718709	0.0127932	1.98e-08	0.535265	0.765189	306017	---	0.16833	50
	APOE4_pos	rs610352	11	60229495	G	C	0.467304	-0.080138	0.015502	2.4e-07	1.52904	0.465557	126317	---	0.470793	-0.0662905	0.0125891	1.43e-07	1.65645	0.436824	306017	---	0.48808	50
	APOE4_pos	rs11230201	11	60229521	G	C	0.404221	-0.100478	0.0166162	1.52e-09	0.359713	0.548666	123336	-?-	0.406923	-0.0705319	0.0132515	1.05e-07	0.398242	0.527999	302748	-?-	0.158819	50
	APOE4_pos	rs600550	11	60230193	T	C	0.410737	0.0817403	0.0157125	2.01e-07	0.310132	0.856359	126314	+++	0.408883	0.0654787	0.0128171	3.31e-07	0.395222	0.820689	306016	+++	0.422577	50
	APOE4_pos	rs2015475	11	60231490	C	A	0.403591	-0.0998004	0.0157702	2.56e-10	0.376467	0.828421	126316	---	0.406788	-0.0713983	0.0127931	2.45e-08	0.475891	0.788246	306017	---	0.161901	50
	APOE4_pos	rs112600796	11	60231969	T	TTAAAGA	0.410048	0.0819624	0.0157325	1.93e-07	0.273059	0.87238	126312	+++	0.408103	0.0658992	0.01284	2.92e-07	0.4787	0.787139	306006	+++	0.428957	50
	APOE4_pos	rs7936120	11	60233101	A	T	0.40368	-0.0994425	0.0157674	2.94e-10	0.507269	0.775975	126317	---	0.406913	-0.0716185	0.0127919	2.21e-08	0.514434	0.7732	306015	---	0.17055	50
	APOE4_pos	rs1426250	11	60233852	G	A	0.403574	-0.0998678	0.0157703	2.49e-10	0.373565	0.829624	126317	---	0.406757	-0.0712447	0.0127927	2.62e-08	0.478766	0.787113	306017	---	0.15866	50
	APOE4_pos	rs676309	11	60234100	C	T	0.410748	0.0822332	0.01571	1.69e-07	0.29146	0.864391	126319	+++	0.408881	0.0648172	0.0128161	4.33e-07	0.392453	0.821826	306017	+++	0.390336	50
	APOE4_pos	rs678384	11	60234719	G	T	0.410741	0.0826163	0.015711	1.48e-07	0.222016	0.894931	126315	+++	0.408882	0.0646776	0.0128176	4.6e-07	0.4041	0.817054	306012	+++	0.376297	50
	APOE4_pos	11:60234788:C:A	11	60234788	A	C	0.405761	-0.100591	0.0166359	1.52e-09	0.401205	0.526468	123336	-?-	0.408547	-0.069587	0.013265	1.59e-07	0.337542	0.561252	302748	-?-	0.145058	50
	APOE4_pos	rs718376	11	60235462	A	G	0.394346	-0.0973769	0.0158463	8.23e-10	0.102377	0.950099	126317	---	0.397545	-0.0685722	0.0128554	9.81e-08	0.537523	0.764325	306018	---	0.158042	50
	APOE4_pos	rs621965	11	60237355	A	G	0.41069	0.0823014	0.0157084	1.65e-07	0.259387	0.878365	126317	+++	0.408806	0.0647985	0.0128157	4.36e-07	0.415843	0.812271	306016	+++	0.387932	50
	APOE4_pos	rs633463	11	60237700	G	T	0.410844	0.0823686	0.0157079	1.61e-07	0.282562	0.868245	126317	+++	0.408925	0.0644066	0.0128157	5.11e-07	0.399162	0.819074	306017	+++	0.375599	50
	APOE4_pos	rs611267	11	60237795	A	G	0.467144	-0.0795044	0.0155001	2.97e-07	1.17315	0.556229	126316	---	0.470617	-0.0653762	0.0125866	2.1e-07	1.64727	0.438833	306015	---	0.479216	50
	APOE4_pos	rs72920867	11	60237951	C	T	0.403551	-0.0992316	0.0157701	3.23e-10	0.339497	0.843877	126315	---	0.406762	-0.0705899	0.0127922	3.51e-08	0.456731	0.795833	306014	---	0.158377	50
	APOE4_pos	rs650943	11	60239292	C	A	0.410891	0.0827876	0.0157083	1.39e-07	0.327464	0.84897	126318	+++	0.408969	0.0649503	0.0128174	4.11e-07	0.373942	0.829468	306017	+++	0.378975	50
	APOE4_pos	rs1834554	11	60240100	C	G	0.172849	-0.0988871	0.021608	4.8e-06	0.049972	0.823111	123336	-?-	0.17271	-0.0444212	0.0171777	0.009729	0.942713	0.331581	302748	-?-	0.048496	50
	APOE4_pos	rs1019671	11	60240678	C	T	0.403243	-0.10047	0.0157692	1.94e-10	0.530014	0.7672	126318	---	0.406408	-0.0696095	0.0127957	5.45e-08	0.438088	0.803286	306015	---	0.128585	50
	APOE4_pos	rs611418	11	60243540	C	T	0.405875	-0.103364	0.0157419	5.34e-11	0.208063	0.901197	126317	---	0.40891	-0.06875	0.0127726	7.51e-08	1.16014	0.559859	306018	---	0.087735	50
	APOE4_pos	rs58052419	11	60244037	GGGTA	G	0.407321	-0.102556	0.0157426	7.54e-11	0.239023	0.887354	126313	---	0.410219	-0.0695559	0.0127785	5.35e-08	1.11308	0.573189	306015	---	0.103626	50
	APOE4_pos	rs627081	11	60244681	T	G	0.407979	0.0857694	0.0157256	5.04e-08	0.337965	0.844524	126315	+++	0.406017	0.0631185	0.012827	8.78e-07	0.531592	0.766596	306017	+++	0.264331	50
	APOE4_pos	rs603648	11	60245200	A	T	0.405961	-0.103162	0.0157394	5.78e-11	0.244096	0.885106	126318	---	0.409021	-0.0692622	0.0127713	5.99e-08	1.17286	0.55631	306016	---	0.094436	50
	APOE4_pos	rs600064	11	60245978	A	G	0.405868	-0.102805	0.01574	6.74e-11	0.197264	0.906076	126317	---	0.408897	-0.0687243	0.0127713	7.57e-08	1.18653	0.552521	306018	---	0.092701	50
	APOE4_pos	rs654415	11	60246201	G	A	0.405924	-0.103215	0.0157389	5.64e-11	0.244122	0.885094	126317	---	0.408954	-0.0688593	0.0127705	7.12e-08	1.18633	0.552577	306017	---	0.090062	50
	APOE4_pos	rs655231	11	60246384	G	A	0.405922	-0.103221	0.0157385	5.62e-11	0.241865	0.886094	126316	---	0.408959	-0.0687768	0.0127702	7.38e-08	1.16722	0.55788	306018	---	0.08924	50
	APOE4_pos	rs140714863	11	60246896	A	ACCCAC	0.405079	0.0883423	0.0166312	1.11e-07	0.011341	0.915188	123336	+?+	0.403362	0.0631062	0.0133333	2.25e-06	0.494117	0.482096	302748	+?+	0.236437	50
	APOE4_pos	rs592894	11	60247423	G	A	0.407956	0.0856262	0.0157237	5.28e-08	0.307391	0.857533	126316	+++	0.406019	0.062664	0.0128257	1.05e-06	0.510484	0.774729	306016	+++	0.257761	50
	APOE4_pos	rs3132886	11	60248914	T	A	0.406534	-0.104404	0.0165761	3.1e-10	0.107867	0.742586	123336	-?-	0.409086	-0.0681172	0.0132236	2.64e-07	1.03985	0.307856	302748	-?-	0.087027	50
	APOE4_pos	rs2509801	11	60249459	A	G	0.406028	-0.102898	0.0157393	6.47e-11	0.213515	0.898743	126314	---	0.409061	-0.06914	0.0127688	6.28e-08	1.10827	0.574568	306015	---	0.095792	50
	APOE4_pos	rs2433239	11	60249545	C	T	0.350967	0.0884476	0.0161825	4.72e-08	0.352632	0.838353	126315	+++	0.348148	0.0460416	0.0132525	0.000516	1.74873	0.417126	306017	+++	0.042643	50
	APOE4_pos	rs142165292	11	60250447	T	TCTC	0.407685	0.0891741	0.0165908	7.83e-08	0.015072	0.902292	123336	+?+	0.405993	0.0621538	0.0132967	3e-06	0.529862	0.466665	302748	+?+	0.203758	50
	APOE4_pos	11:60251443:TA:T	11	60251443	T	TA	0.438204	0.090082	0.0164694	4.61e-08	0.132371	0.715986	123336	+?+	0.436544	0.0727894	0.0131915	3.51e-08	0.341385	0.559031	302748	+?+	0.412517	50
	APOE4_pos	rs636317	11	60251677	C	T	0.406101	-0.102911	0.0157366	6.38e-11	0.218567	0.896476	126318	---	0.409137	-0.0687393	0.0127671	7.44e-08	1.08154	0.582299	306016	---	0.091728	50
	APOE4_pos	rs636341	11	60251688	A	C	0.405976	-0.102869	0.0157377	6.52e-11	0.167776	0.919534	126319	---	0.409023	-0.0684855	0.0127688	8.34e-08	1.04664	0.592551	306016	---	0.089778	50
	APOE4_pos	rs3041800	11	60251788	GTA	G	0.376256	-0.10979	0.0159925	6.9e-12	0.462077	0.793709	126318	---	0.379299	-0.0831436	0.0129448	1.38e-10	0.820335	0.663539	306018	---	0.195278	50
	APOE4_pos	rs672399	11	60252639	T	G	0.407995	-0.103592	0.0157287	4.67e-11	0.166724	0.920018	126319	---	0.411203	-0.0688947	0.0127612	6.86e-08	1.17327	0.556195	306017	---	0.086699	50
	APOE4_pos	rs675655	11	60253401	C	G	0.408146	0.0862786	0.0157229	4.17e-08	0.271313	0.873142	126317	+++	0.406191	0.0624874	0.012825	1.12e-06	0.447502	0.799514	306017	+++	0.240972	50
	APOE4_pos	11:60254033:C:A	11	60254033	A	C	0.409119	0.0903241	0.0165907	5.32e-08	0.012017	0.912707	123336	+?+	0.407569	0.062245	0.0132974	2.9e-06	0.43054	0.511724	302748	+?+	0.186603	50
	APOE4_pos	rs4939329	11	60254034	A	C	0.409043	0.0902858	0.0165928	5.41e-08	0.017467	0.894854	123336	+?+	0.407489	0.0623352	0.0132983	2.81e-06	0.43651	0.508812	302748	+?+	0.188673	50
	APOE4_pos	rs7396753	11	60254035	T	C	0.405309	-0.105486	0.0165916	2.11e-10	0.129705	0.718739	123336	-?-	0.407683	-0.0673296	0.0132362	3.71e-07	0.99822	0.317742	302748	-?-	0.072224	50
	APOE4_pos	rs1582763	11	60254475	A	G	0.377185	-0.111032	0.0159699	3.73e-12	0.43595	0.804146	126317	---	0.3803	-0.0830154	0.0129222	1.37e-10	0.889889	0.64086	306017	---	0.172624	50	rs1582763	MS4A4A	MS4A
	APOE4_pos	rs1562990	11	60255614	C	A	0.409119	-0.105137	0.0165605	2.24e-10	0.186355	0.665967	123336	-?-	0.411623	-0.0635769	0.013212	1.52e-06	1.29455	0.25521	302748	-?-	0.049803	50
	APOE4_pos	rs7121656	11	60256535	C	T	0.400398	-0.105997	0.0157733	1.88e-11	0.175856	0.915827	126318	---	0.403728	-0.0670526	0.0127872	1.61e-07	1.7683	0.413065	306016	---	0.055136	50
	APOE4_pos	rs6591559	11	60258092	A	G	0.400244	-0.106126	0.0157749	1.79e-11	0.213278	0.89885	126317	---	0.403599	-0.0668013	0.0127893	1.8e-07	1.67794	0.432156	306016	---	0.052832	50
	APOE4_pos	rs4938931	11	60259140	G	T	0.402472	-0.106527	0.0157625	1.45e-11	0.186406	0.911008	126316	---	0.405742	-0.0637634	0.0127827	6.21e-07	1.79993	0.406584	306016	---	0.035122	50
	APOE4_pos	rs5792178	11	60259736	T	TA	0.402596	-0.106246	0.0157618	1.63e-11	0.200467	0.904626	126316	---	0.405882	-0.0636781	0.0127828	6.43e-07	1.71843	0.423494	306016	---	0.035956	50
	APOE4_pos	rs1365247	11	60259836	T	C	0.411798	0.0880255	0.0157013	2.12e-08	0.452534	0.797505	126317	+++	0.409613	0.0576489	0.0128133	6.92e-06	0.947151	0.622772	306015	+++	0.133888	50
	APOE4_pos	rs7108663	11	60260669	C	T	0.402795	-0.105365	0.0157586	2.37e-11	0.2605	0.877876	126316	---	0.40598	-0.06358	0.0127807	6.66e-07	1.79461	0.407666	306017	---	0.039476	50
	APOE4_pos	rs1530915	11	60261444	G	A	0.413967	0.0876967	0.0156918	2.34e-08	0.434982	0.804535	126314	+++	0.411672	0.0603573	0.0128014	2.46e-06	0.818466	0.664159	306015	+++	0.176996	50
	APOE4_pos	rs1530914	11	60261467	C	T	0.400208	-0.10613	0.015775	1.79e-11	0.160152	0.923046	126315	---	0.403574	-0.066455	0.0127905	2.08e-07	1.64458	0.439425	306015	---	0.050769	50
	APOE4_pos	rs1026256	11	60262458	T	A	0.400211	-0.106035	0.0157755	1.86e-11	0.177426	0.915108	126314	---	0.403581	-0.0668056	0.0127893	1.79e-07	1.69228	0.429068	306014	---	0.053418	50
	APOE4_pos	rs1026255	11	60262476	G	A	0.400212	-0.106006	0.0157743	1.88e-11	0.181123	0.913418	126316	---	0.403582	-0.0667425	0.0127891	1.84e-07	1.67832	0.432073	306013	---	0.053191	50
	APOE4_pos	rs1026254	11	60262984	T	C	0.400201	-0.106182	0.0157748	1.75e-11	0.166234	0.920244	126312	---	0.403576	-0.0664561	0.0127903	2.08e-07	1.60828	0.447473	306012	---	0.050468	50
	APOE4_pos	rs1026253	11	60263083	G	A	0.400185	-0.106273	0.0157748	1.68e-11	0.170915	0.918092	126315	---	0.403547	-0.0669788	0.0127905	1.67e-07	1.61645	0.445649	306011	---	0.053026	50
	APOE4_pos	rs1026252	11	60263086	C	T	0.400213	-0.106412	0.0157761	1.58e-11	0.177376	0.915131	126315	---	0.403585	-0.0664123	0.012791	2.12e-07	1.63051	0.442525	306010	---	0.048915	50
	APOE4_pos	rs7128450	11	60263797	G	C	0.400533	-0.105176	0.0157726	2.68e-11	0.217547	0.896934	126315	---	0.403815	-0.066703	0.0127883	1.87e-07	1.70205	0.426976	306013	---	0.058147	50
	APOE4_pos	rs10736700	11	60263926	T	C	0.400174	-0.106243	0.0157756	1.7e-11	0.172052	0.917571	126316	---	0.40355	-0.0665715	0.0127902	1.98e-07	1.68502	0.430628	306012	---	0.050788	50
	APOE4_pos	rs10736701	11	60264003	C	T	0.400522	-0.105148	0.0157729	2.72e-11	0.22167	0.895086	126314	---	0.403817	-0.0665448	0.0127886	2e-07	1.68982	0.429595	306012	---	0.057304	50
	APOE4_pos	rs7930318	11	60265898	C	T	0.400543	-0.105359	0.0157712	2.47e-11	0.264641	0.87606	126313	---	0.403849	-0.0665384	0.0127878	2e-07	1.72193	0.422755	306014	---	0.055888	50
	APOE4_pos	rs4938932	11	60265975	C	T	0.400185	-0.1064	0.0157738	1.58e-11	0.171492	0.917827	126315	---	0.403557	-0.0663065	0.0127889	2.21e-07	1.63153	0.4423	306015	---	0.048355	50
	APOE4_pos	rs4938933	11	60266956	C	T	0.402766	-0.105549	0.0157574	2.18e-11	0.27182	0.872921	126314	---	0.405955	-0.0633701	0.0127795	7.23e-07	1.83067	0.400383	306014	---	0.037635	50
	APOE4_pos	rs12421663	11	60268077	G	A	0.357337	0.0896469	0.0161215	2.75e-08	0.490878	0.782361	126313	+++	0.354107	0.04368	0.0131981	0.000939	2.49877	0.286681	306014	+++	0.027387	50
	APOE4_pos	rs11230222	11	60268392	T	A	0.357369	0.0897575	0.0161261	2.67e-08	0.480201	0.786549	126300	+++	0.354131	0.0441796	0.0132024	0.000823	2.44821	0.29402	305983	+++	0.028769	50
	APOE4_pos	rs10610221	11	60268443	CTG	C	0.402747	-0.105801	0.0157612	1.98e-11	0.252841	0.881244	126316	---	0.405926	-0.0633531	0.0127846	7.35e-07	1.88364	0.389918	306014	---	0.036497	50
	APOE4_pos	rs10897020	11	60270094	C	T	0.357325	0.0896862	0.0161232	2.72e-08	0.520228	0.770964	126315	+++	0.354091	0.0435488	0.0131988	0.000974	2.47631	0.289918	306015	+++	0.026833	50
	APOE4_pos	rs2162254	11	60272444	T	A	0.401738	-0.106194	0.0157796	1.76e-11	0.334387	0.846036	126316	---	0.404827	-0.0641418	0.0128044	5.56e-07	2.00334	0.367265	306003	---	0.038526	50
	APOE4_pos	rs34508931	11	60273425	T	TC	0.356371	0.0904877	0.0161864	2.32e-08	0.728341	0.694773	126311	+++	0.353058	0.0446894	0.0132514	0.000749	2.42449	0.297528	306012	+++	0.028596	50
	APOE4_pos	rs7107627	11	60273823	T	A	0.402898	-0.108834	0.0166554	6.6e-11	0.086445	0.768746	123336	-?-	0.4057	-0.0630601	0.0132844	2.1e-06	1.93341	0.164386	302748	-?-	0.031689	50
	APOE4_pos	rs11230227	11	60274389	A	C	0.356683	0.0906868	0.0161558	2.03e-08	0.663714	0.71759	126308	+++	0.353518	0.0435019	0.0132205	0.001005	2.38216	0.303893	306010	+++	0.023824	50
	APOE4_pos	rs34015615	11	60275733	T	TA	0.331039	0.0892939	0.0174023	2.94e-07	0.341193	0.559141	123336	+?+	0.328065	0.0530895	0.0139886	0.000149	3.22114	0.072693	302748	+?+	0.104901	50
	APOE4_pos	rs61897948	11	60279614	A	C	0.238131	-0.0828481	0.0181581	5.13e-06	2.00038	0.367809	126314	---	0.238734	-0.0661772	0.0147157	6.99e-06	0.619604	0.733592	306016	---	0.475691	50
	APOE4_pos	rs3758866	11	60280029	T	C	0.238933	-0.0816396	0.0181343	6.83e-06	1.84987	0.396557	126314	---	0.23963	-0.0650795	0.0146846	9.47e-06	0.41236	0.813686	306012	---	0.477923	50
	APOE4_pos	rs56157839	11	60284434	T	C	0.239649	-0.0816353	0.018115	6.68e-06	2.07782	0.353839	126317	---	0.240319	-0.0646975	0.0146807	1.06e-05	0.955471	0.620186	306018	---	0.467594	50
	APOE4_pos	rs55777218	11	60303473	C	T	0.375347	-0.103872	0.0159853	8.42e-11	0.625601	0.731396	126317	---	0.37892	-0.0819261	0.0129361	2.48e-10	0.553143	0.758379	306016	---	0.285887	50
	APOE4_pos	rs11230239	11	60304676	T	C	0.333491	0.0874952	0.016405	9.85e-08	0.570859	0.751691	126318	+++	0.330535	0.049979	0.0134142	0.000196	3.43786	0.179258	306017	+++	0.076671	50
	APOE4_pos	rs11230240	11	60305502	A	G	0.333391	0.0874613	0.0164036	9.94e-08	0.545958	0.761109	126314	+++	0.330424	0.050154	0.0134124	0.000186	3.41411	0.1814	306016	+++	0.078297	50
	APOE4_pos	rs10431136	11	60306840	T	A	0.333364	0.0874512	0.0164028	9.96e-08	0.5482	0.760256	126317	+++	0.33038	0.0500579	0.0134139	0.000192	3.57081	0.167729	306015	+++	0.077618	50
	APOE4_pos	rs11824734	11	60309220	A	G	0.372829	-0.103681	0.0160021	9.53e-11	0.555039	0.757661	126317	---	0.376517	-0.0847271	0.0129523	6.3e-11	0.373692	0.829571	306016	---	0.357205	50
	APOE4_pos	rs11824773	11	60309467	C	G	0.375003	-0.103559	0.0159861	9.6e-11	0.659639	0.719054	126316	---	0.378576	-0.0814628	0.0129388	3.15e-10	0.426162	0.808091	306017	---	0.282648	50
	APOE4_pos	rs11230243	11	60310299	A	C	0.360757	0.087639	0.0161019	5.37e-08	0.26041	0.877916	126315	+++	0.357714	0.0601869	0.0131622	4.89e-06	2.25961	0.323097	306014	+++	0.186824	50
	APOE4_pos	rs7103808	11	60310703	G	A	0.337371	0.0854958	0.0163513	1.74e-07	0.481041	0.786218	126318	+++	0.334541	0.0501787	0.0133744	0.000177	3.25389	0.196529	306017	+++	0.094551	50
	APOE4_pos	rs61900467	11	60311002	T	C	0.370314	-0.104357	0.0160392	7.96e-11	1.03424	0.596237	126318	---	0.373642	-0.0823278	0.012975	2.29e-10	0.262762	0.876883	306017	---	0.285584	50
	APOE4_pos	rs10897027	11	60311226	A	G	0.360771	0.0882279	0.0161024	4.37e-08	0.232734	0.890149	126318	+++	0.357732	0.0603149	0.0131602	4.65e-06	2.57115	0.276492	306016	+++	0.179496	50
	APOE4_pos	rs61900468	11	60312082	T	C	0.336976	0.0856353	0.0163565	1.68e-07	0.460818	0.794209	126318	+++	0.334251	0.0503718	0.0133775	0.000168	3.24916	0.196994	306016	+++	0.095147	50
	APOE4_pos	rs10792263	11	60312178	C	T	0.370498	-0.10426	0.0160301	8.09e-11	0.690997	0.707867	126317	---	0.373855	-0.0867089	0.0129686	2.38e-11	0.417593	0.81156	306017	---	0.394653	50
	APOE4_pos	rs12802385	11	60312537	A	G	0.360338	0.0884567	0.0161074	4.08e-08	0.227592	0.89244	126315	+++	0.357414	0.0610151	0.0131614	3.61e-06	2.54146	0.280627	306017	+++	0.187053	50
	APOE4_pos	rs10897028	11	60313154	T	C	0.360727	0.0890241	0.0160996	3.29e-08	0.307108	0.857655	126317	+++	0.357745	0.0611873	0.0131584	3.37e-06	2.35247	0.308437	306014	+++	0.180621	50
	APOE4_pos	rs35905922	11	60313260	A	G	0.360358	0.0885236	0.0161053	3.96e-08	0.242371	0.88587	126318	+++	0.35745	0.0608731	0.0131608	3.8e-06	2.56326	0.277584	306014	+++	0.183687	50
	APOE4_pos	rs7108879	11	60313801	T	C	0.360639	0.0891842	0.0160995	3.11e-08	0.310575	0.856169	126315	+++	0.357662	0.0611995	0.0131571	3.35e-06	2.35298	0.308359	306015	+++	0.17831	50
	APOE4_pos	rs12792791	11	60315024	A	G	0.337101	0.0850964	0.0163511	1.99e-07	0.569248	0.752297	126317	+++	0.334384	0.0498772	0.0133747	0.000194	3.23044	0.198847	306017	+++	0.095472	50
	APOE4_pos	rs12225299	11	60316992	A	G	0.336686	0.0851561	0.0163501	1.95e-07	0.516091	0.77256	126313	+++	0.333966	0.0504688	0.0133753	0.000162	3.01781	0.221152	306013	+++	0.100569	50
	APOE4_pos	rs10897030	11	60317539	A	G	0.360061	0.0884448	0.0161051	4.07e-08	0.243542	0.885351	126313	+++	0.357149	0.06146	0.0131612	3.06e-06	2.33851	0.310599	306015	+++	0.194471	50
	APOE4_pos	rs10897031	11	60317607	C	T	0.359956	0.0885025	0.0169625	1.85e-07	0.2333	0.629087	123336	+?+	0.357325	0.0619555	0.0136171	5.45e-06	2.27316	0.131631	302748	+?+	0.222291	50
	APOE4_pos	rs10897032	11	60317830	G	A	0.360078	0.0884101	0.0161041	4.12e-08	0.252717	0.881299	126314	+++	0.357151	0.0612183	0.0131614	3.35e-06	2.3671	0.30619	306015	+++	0.191045	50
	APOE4_pos	rs10792264	11	60318017	T	A	0.359959	0.0884897	0.0169623	1.86e-07	0.232809	0.629449	123336	+?+	0.357325	0.0620589	0.013617	5.25e-06	2.30915	0.128615	302748	+?+	0.224304	50
	APOE4_pos	rs11230248	11	60318420	C	T	0.336673	0.0851634	0.0163505	1.94e-07	0.513821	0.773437	126314	+++	0.333959	0.05029	0.0133747	0.000171	3.04387	0.218289	306018	+++	0.098756	50
	APOE4_pos	rs1899572	11	60318551	A	C	0.337378	0.0848897	0.0163449	2.1e-07	0.516959	0.772225	126314	+++	0.334533	0.0505819	0.0133718	0.000156	3.04901	0.217729	306014	+++	0.104251	50
	APOE4_pos	rs11605188	11	60318804	G	A	0.360069	0.0885172	0.0161032	3.96e-08	0.232854	0.890095	126316	+++	0.357149	0.0612776	0.0131609	3.27e-06	2.3591	0.307417	306018	+++	0.190258	50
	APOE4_pos	rs1899571	11	60318827	T	C	0.360069	0.0884668	0.0161032	4.03e-08	0.232847	0.890098	126316	+++	0.357149	0.0612776	0.0131609	3.27e-06	2.3591	0.307417	306018	+++	0.191075	50
	APOE4_pos	rs11605235	11	60319001	C	A	0.360056	0.0885126	0.0161037	3.97e-08	0.233097	0.889987	126316	+++	0.357148	0.0612691	0.0131612	3.29e-06	2.36025	0.30724	306016	+++	0.190192	50
	APOE4_pos	rs1020288	11	60319803	A	G	0.360072	0.0886014	0.0161036	3.84e-08	0.23326	0.889914	126315	+++	0.357151	0.0612428	0.0131619	3.32e-06	2.36381	0.306694	306015	+++	0.188346	50
	APOE4_pos	rs10897033	11	60319855	T	C	0.360078	0.0884549	0.0161039	4.05e-08	0.22755	0.892459	126316	+++	0.357153	0.0613133	0.0131613	3.23e-06	2.41521	0.298913	306016	+++	0.191871	50
	APOE4_pos	rs4475940	11	60320473	T	C	0.360058	0.0887194	0.0161049	3.7e-08	0.234685	0.88928	126313	+++	0.357148	0.0614111	0.0131616	3.12e-06	2.36165	0.307025	306017	+++	0.189168	50
	APOE4_pos	rs4258399	11	60320583	A	G	0.360066	0.0889619	0.0161041	3.39e-08	0.232883	0.890082	126316	+++	0.357151	0.0614017	0.0131611	3.13e-06	2.34465	0.309646	306018	+++	0.185098	50
	APOE4_pos	rs4258400	11	60320598	C	G	0.360066	0.0885556	0.016104	3.91e-08	0.227183	0.892622	126316	+++	0.357154	0.0612343	0.0131613	3.33e-06	2.28127	0.319616	306018	+++	0.188949	50
	APOE4_pos	rs4354705	11	60320686	C	G	0.369953	-0.104419	0.0160401	7.78e-11	0.612063	0.736363	126313	---	0.37337	-0.0861932	0.0129723	3.15e-11	0.321072	0.851687	306013	---	0.376975	50
	APOE4_pos	rs4475941	11	60320700	T	C	0.360224	0.0884906	0.0161075	4.03e-08	0.251687	0.881753	126312	+++	0.357349	0.0614196	0.0131628	3.12e-06	2.41973	0.298238	306013	+++	0.193105	50
	APOE4_pos	rs4436562	11	60320748	G	A	0.360069	0.0887258	0.0161047	3.69e-08	0.234781	0.889238	126310	+++	0.357148	0.0612183	0.013162	3.35e-06	2.36718	0.306178	306012	+++	0.18596	50
	APOE4_pos	rs11560910	11	60320941	C	T	0.360076	0.0885776	0.0161034	3.88e-08	0.233088	0.889991	126316	+++	0.357151	0.0613011	0.0131612	3.25e-06	2.35602	0.307891	306015	+++	0.189666	50
	APOE4_pos	rs11230250	11	60321251	C	T	0.360072	0.0884787	0.0161029	4.01e-08	0.232818	0.890111	126316	+++	0.357151	0.0614187	0.0131612	3.11e-06	2.34281	0.309931	306016	+++	0.193192	50
	APOE4_pos	rs11230251	11	60321282	A	G	0.336494	0.0855904	0.0163569	1.71e-07	0.433099	0.805293	126314	+++	0.333798	0.0506161	0.0133798	0.000156	3.04546	0.218115	306017	+++	0.097918	50
	APOE4_pos	rs11230252	11	60321314	A	G	0.360086	0.0883277	0.0161044	4.24e-08	0.224536	0.893805	126314	+++	0.357156	0.0612541	0.0131623	3.31e-06	2.36227	0.306931	306016	+++	0.193013	50
	APOE4_pos	rs12222485	11	60321702	G	C	0.360097	0.0887359	0.016103	3.66e-08	0.236	0.888696	126313	+++	0.357177	0.0613585	0.0131617	3.18e-06	2.28727	0.318658	306013	+++	0.188027	50
	APOE4_pos	rs11525457	11	60321826	T	G	0.360078	0.0884229	0.0161047	4.1e-08	0.228035	0.892243	126314	+++	0.357157	0.0611346	0.0131612	3.45e-06	2.37942	0.304309	306016	+++	0.189487	50
	APOE4_pos	rs34934275	11	60321970	TG	T	0.360575	0.0890387	0.0161114	3.35e-08	0.251435	0.881864	126313	+++	0.357654	0.0623925	0.0131704	2.2e-06	2.23961	0.326343	306015	+++	0.200356	50
	APOE4_pos	rs11230254	11	60322169	C	T	0.360051	0.0889628	0.0161063	3.4e-08	0.240527	0.886687	126312	+++	0.357156	0.0610866	0.0131625	3.52e-06	2.38668	0.303206	306012	+++	0.180177	50
	APOE4_pos	rs10897035	11	60322308	G	A	0.360077	0.0884622	0.0161029	4.03e-08	0.225886	0.893202	126317	+++	0.357154	0.0612183	0.0131613	3.35e-06	2.36709	0.306192	306018	+++	0.190179	50
	APOE4_pos	rs10897036	11	60322673	C	G	0.360055	0.0889967	0.0161051	3.35e-08	0.24179	0.886127	126315	+++	0.357141	0.0607385	0.0131645	4.01e-06	2.44766	0.294101	306014	+++	0.17428	50
	APOE4_pos	rs11230255	11	60322674	A	G	0.360058	0.0889454	0.0161055	3.42e-08	0.23992	0.886956	126314	+++	0.357142	0.060778	0.0131645	3.96e-06	2.43966	0.295281	306013	+++	0.175681	50
	APOE4_pos	rs11560964	11	60322838	G	T	0.360083	0.0884357	0.0161036	4.08e-08	0.226102	0.893105	126315	+++	0.357152	0.0613218	0.013161	3.22e-06	2.35522	0.308015	306017	+++	0.192309	50
	APOE4_pos	rs11560911	11	60322896	A	G	0.336614	0.0851919	0.0163555	1.94e-07	0.506665	0.77621	126313	+++	0.333878	0.0501882	0.0133785	0.000177	3.1193	0.21021	306015	+++	0.09761	50
	APOE4_pos	rs7945487	11	60322906	A	G	0.369386	0.0867867	0.0160222	6.21e-08	0.085915	0.957952	126316	+++	0.366268	0.0612465	0.0131017	2.99e-06	2.17259	0.337464	306014	+++	0.217175	50
	APOE4_pos	rs11560913	11	60322916	C	T	0.359855	0.0891631	0.0161076	3.18e-08	0.32189	0.851339	126315	+++	0.356883	0.0615917	0.013167	2.95e-06	2.15865	0.339825	306015	+++	0.185071	50
	APOE4_pos	rs11559565	11	60323059	G	A	0.360079	0.0883799	0.0161034	4.15e-08	0.231656	0.890628	126315	+++	0.35715	0.061207	0.0131615	3.36e-06	2.36903	0.305894	306016	+++	0.191353	50
	APOE4_pos	rs10897037	11	60323212	G	A	0.360254	0.0893625	0.016107	2.96e-08	0.257903	0.879017	126315	+++	0.357324	0.0626283	0.0131663	2e-06	2.17292	0.337409	306016	+++	0.198734	50
	APOE4_pos	11:60323223:TA:T	11	60323223	T	TA	0.359727	0.0892592	0.0169803	1.5e-07	0.182992	0.668815	123336	+?+	0.356995	0.0621172	0.0136381	5.32e-06	1.9835	0.159022	302748	+?+	0.212649	50
	APOE4_pos	rs10897038	11	60323298	G	A	0.360919	0.0877279	0.0161109	5.29e-08	0.197672	0.905891	126315	+++	0.358061	0.0626132	0.0131705	2.03e-06	2.11895	0.346637	306016	+++	0.22745	50
	APOE4_pos	rs10897039	11	60323303	A	G	0.359873	0.0885977	0.0161064	3.87e-08	0.23485	0.889207	126314	+++	0.356951	0.0608994	0.0131636	3.78e-06	2.35671	0.307785	306014	+++	0.182979	50
	APOE4_pos	rs10897040	11	60323317	C	T	0.359885	0.0888631	0.016106	3.52e-08	0.231493	0.890701	126314	+++	0.356954	0.060538	0.0131631	4.31e-06	2.40485	0.300464	306014	+++	0.173268	50
	APOE4_pos	rs11230256	11	60323565	G	A	0.360076	0.0884146	0.0161023	4.1e-08	0.229699	0.8915	126318	+++	0.357173	0.0612287	0.0131613	3.34e-06	2.3659	0.306373	306016	+++	0.19112	50
	APOE4_pos	rs11230257	11	60323634	A	C	0.36009	0.088562	0.0161036	3.9e-08	0.224192	0.893958	126315	+++	0.357178	0.0612898	0.0131612	3.26e-06	2.35831	0.307539	306015	+++	0.189724	50
	APOE4_pos	rs11230258	11	60323976	A	G	0.360082	0.0890332	0.0161042	3.31e-08	0.23487	0.889199	126315	+++	0.357178	0.0612447	0.0131609	3.31e-06	2.32606	0.312538	306017	+++	0.181496	50
	APOE4_pos	rs10897041	11	60324081	A	G	0.360089	0.0885684	0.0161035	3.89e-08	0.224242	0.893936	126314	+++	0.357173	0.0610462	0.0131614	3.57e-06	2.32466	0.312756	306015	+++	0.185703	50
	APOE4_pos	rs11230259	11	60324687	C	T	0.359974	0.0884064	0.016962	1.91e-07	0.229545	0.631861	123336	+?+	0.357354	0.0619414	0.013617	5.47e-06	2.28635	0.130516	302748	+?+	0.22369	50
	APOE4_pos	rs11230261	11	60324907	C	T	0.360087	0.0884329	0.0161064	4.1e-08	0.238189	0.887724	126308	+++	0.357174	0.0609747	0.0131625	3.67e-06	2.34525	0.309553	306015	+++	0.186801	50
	APOE4_pos	rs7943848	11	60325117	C	T	0.336553	0.0873183	0.0172196	4.04e-07	0.33785	0.561073	123336	+?+	0.334064	0.0514447	0.0138436	0.000204	2.94602	0.086089	302748	+?+	0.104452	50
	APOE4_pos	rs7943967	11	60325177	A	T	0.360081	0.0883469	0.016105	4.22e-08	0.22916	0.891741	126309	+++	0.357176	0.0611779	0.0131613	3.4e-06	2.33398	0.311303	306015	+++	0.191434	50
	APOE4_pos	rs7943993	11	60325249	C	T	0.360082	0.0884366	0.016103	4.07e-08	0.223507	0.894265	126317	+++	0.357176	0.0610198	0.0131612	3.6e-06	2.35604	0.307887	306015	+++	0.187386	50
	APOE4_pos	rs4278536	11	60325845	C	T	0.359972	0.0887029	0.0169621	1.74e-07	0.204615	0.651021	123336	+?+	0.35735	0.0619499	0.013617	5.46e-06	2.28513	0.130619	302748	+?+	0.218703	50
	APOE4_pos	rs4442568	11	60326006	C	G	0.360066	0.0884513	0.016102	4.04e-08	0.231106	0.890874	126319	+++	0.357156	0.0616152	0.0131611	2.89e-06	2.33918	0.310494	306017	+++	0.196884	50
	APOE4_pos	rs4576843	11	60326054	T	C	0.360077	0.0884668	0.0161022	4.02e-08	0.223458	0.894286	126319	+++	0.357171	0.0612193	0.0131609	3.34e-06	2.3506	0.308726	306018	+++	0.190099	50
	APOE4_pos	rs4582994	11	60326111	G	C	0.36007	0.0884201	0.0161021	4.09e-08	0.22975	0.891478	126319	+++	0.357168	0.0611901	0.0131609	3.38e-06	2.33216	0.311586	306018	+++	0.190393	50
	APOE4_pos	rs4576844	11	60326159	T	C	0.360054	0.0886224	0.0161024	3.81e-08	0.23016	0.891295	126319	+++	0.357153	0.0609841	0.0131608	3.65e-06	2.29928	0.31675	306017	+++	0.183842	50
	APOE4_pos	rs10897042	11	60326317	C	T	0.360049	0.088584	0.0161022	3.86e-08	0.235846	0.888764	126318	+++	0.357151	0.061002	0.0131614	3.63e-06	2.35838	0.307528	306016	+++	0.184727	50
	APOE4_pos	rs4430535	11	60326396	C	T	0.360383	0.0889271	0.0160965	3.38e-08	0.303426	0.859235	126319	+++	0.357415	0.0613509	0.0131576	3.17e-06	2.17691	0.336736	306018	+++	0.184677	50
	APOE4_pos	rs4594016	11	60326449	G	A	0.359622	0.0886572	0.0161099	3.82e-08	0.237313	0.888113	126317	+++	0.356683	0.0609333	0.013167	3.75e-06	2.37164	0.305496	306017	+++	0.182681	50
	APOE4_pos	rs4430536	11	60326453	C	T	0.359558	0.0886435	0.0161113	3.85e-08	0.231398	0.890743	126318	+++	0.356616	0.0609333	0.013168	3.76e-06	2.30318	0.316133	306017	+++	0.18294	50
	APOE4_pos	rs4522186	11	60326496	G	A	0.359591	0.0885501	0.0161106	3.97e-08	0.237766	0.887912	126317	+++	0.356658	0.060986	0.0131677	3.69e-06	2.36414	0.306644	306017	+++	0.185241	50
	APOE4_pos	rs4444096	11	60326531	C	G	0.336124	0.0855059	0.0163626	1.77e-07	0.489305	0.782976	126317	+++	0.333379	0.049705	0.0133879	0.000207	2.7821	0.248814	306016	+++	0.090386	50
	APOE4_pos	rs4447193	11	60326820	A	C	0.360069	0.0884686	0.0161029	4.02e-08	0.21919	0.896197	126319	+++	0.357158	0.0612776	0.0131621	3.28e-06	2.34079	0.310245	306017	+++	0.191054	50
	APOE4_pos	rs11230263	11	60327057	A	G	0.36008	0.0885245	0.0161042	3.96e-08	0.220133	0.895774	126316	+++	0.357174	0.0614243	0.0131618	3.11e-06	2.32206	0.313164	306016	+++	0.192569	50
	APOE4_pos	rs11230264	11	60327211	G	T	0.360083	0.0884741	0.0161024	4.01e-08	0.219421	0.896093	126319	+++	0.357172	0.0615306	0.0131627	2.99e-06	2.31293	0.314596	306016	+++	0.195127	50
	APOE4_pos	rs11230265	11	60327346	T	C	0.360084	0.0884174	0.016103	4.1e-08	0.224702	0.893731	126317	+++	0.357176	0.0612136	0.0131613	3.35e-06	2.2989	0.316812	306017	+++	0.190844	50
	APOE4_pos	rs11230266	11	60327369	T	C	0.360084	0.0882032	0.0161023	4.41e-08	0.247077	0.883787	126317	+++	0.357168	0.0612164	0.0131619	3.35e-06	2.34808	0.309116	306017	+++	0.194391	50
	APOE4_pos	rs11230267	11	60327385	T	C	0.360012	0.0881574	0.0169621	2.06e-07	0.238399	0.625365	123336	+?+	0.357376	0.0619856	0.0136177	5.4e-06	2.29876	0.129478	302748	+?+	0.228892	50
	APOE4_pos	rs12798846	11	60327717	G	A	0.360071	0.0885135	0.0161034	3.96e-08	0.224805	0.893685	126318	+++	0.357163	0.0615174	0.0131625	3.01e-06	2.3135	0.314507	306015	+++	0.194269	50
	APOE4_pos	rs12798140	11	60327753	T	C	0.360052	0.088237	0.0169611	2.01e-07	0.222523	0.637124	123336	+?+	0.357412	0.0615146	0.0136169	6.35e-06	2.11788	0.145588	302748	+?+	0.219205	50
	APOE4_pos	rs12803929	11	60327769	C	T	0.360064	0.0884842	0.0161044	4.01e-08	0.224562	0.893793	126315	+++	0.357161	0.0613735	0.013163	3.17e-06	2.32757	0.312301	306014	+++	0.192409	50
	APOE4_pos	rs12804091	11	60327825	C	T	0.36008	0.0884632	0.0161058	4.05e-08	0.22103	0.895373	126314	+++	0.357168	0.0609775	0.0131626	3.67e-06	2.38353	0.303685	306013	+++	0.186344	50
	APOE4_pos	rs71460573	11	60327845	C	T	0.360069	0.0885583	0.0161043	3.91e-08	0.221596	0.89512	126318	+++	0.357164	0.0611271	0.0131621	3.47e-06	2.35931	0.307385	306016	+++	0.187192	50
	APOE4_pos	rs12797040	11	60327923	A	G	0.36008	0.088281	0.0161028	4.3e-08	0.219767	0.895938	126318	+++	0.357161	0.0612512	0.0131631	3.32e-06	2.3423	0.31001	306013	+++	0.19371	50
	APOE4_pos	rs12226656	11	60328122	C	T	0.360085	0.0884934	0.0161047	4e-08	0.22067	0.895534	126312	+++	0.357174	0.0612211	0.0131637	3.36e-06	2.40593	0.300303	306006	+++	0.189777	50
	APOE4_pos	rs72924626	11	60328267	C	T	0.368277	-0.104325	0.016059	8.51e-11	0.819908	0.663681	126316	---	0.371607	-0.0857529	0.0129892	4.2e-11	0.231314	0.890781	306016	---	0.368539	50
	APOE4_pos	rs11230268	11	60328465	C	T	0.360066	0.0884558	0.0161041	4.05e-08	0.223851	0.894111	126317	+++	0.357173	0.0610782	0.0131624	3.53e-06	2.33767	0.310729	306016	+++	0.188056	50
	APOE4_pos	rs34809259	11	60328767	A	AAG	0.365687	0.0903716	0.0169892	1.06e-07	0.327075	0.567387	123336	+?+	0.363732	0.0635315	0.013645	3.27e-06	1.98687	0.158669	302748	+?+	0.218035	50
	APOE4_pos	rs6591565	11	60329041	T	C	0.360069	0.0880796	0.0161052	4.63e-08	0.216139	0.897565	126312	+++	0.357121	0.0617694	0.0131622	2.74e-06	2.2778	0.320171	306015	+++	0.205877	50
	APOE4_pos	rs6591566	11	60329101	G	A	0.359158	0.0889948	0.0161424	3.61e-08	0.25839	0.878803	126265	+++	0.356243	0.0626517	0.0131819	2.04e-06	2.15355	0.340692	306012	+++	0.206209	50
	APOE4_pos	rs6591567	11	60329165	G	C	0.360017	0.0881272	0.0169637	2.09e-07	0.223088	0.636697	123336	+?+	0.357373	0.062198	0.0136189	5.02e-06	2.23744	0.134704	302748	+?+	0.233266	50
	APOE4_pos	rs6591568	11	60329167	C	T	0.360017	0.0881281	0.0169638	2.09e-07	0.22311	0.63668	123336	+?+	0.357373	0.062198	0.0136187	5.02e-06	2.23736	0.134711	302748	+?+	0.233265	50
	APOE4_pos	rs7931689	11	60329215	C	T	0.360092	0.0883762	0.0161162	4.26e-08	0.219198	0.896194	126285	+++	0.357155	0.061002	0.0131658	3.65e-06	2.44365	0.294692	305992	+++	0.18834	50
	APOE4_pos	rs11230273	11	60329444	A	G	0.360108	0.0884201	0.0161079	4.13e-08	0.201983	0.903941	126310	+++	0.357202	0.0610584	0.0131633	3.56e-06	2.32978	0.311957	306014	+++	0.188388	50
	APOE4_pos	rs11230274	11	60329497	G	A	0.3601	0.0883927	0.0161038	4.14e-08	0.218991	0.896286	126318	+++	0.357177	0.0611064	0.0131634	3.5e-06	2.36263	0.306876	306016	+++	0.189542	50
	APOE4_pos	rs12799384	11	60329567	T	C	0.360077	0.0884339	0.0161102	4.13e-08	0.22247	0.894729	126309	+++	0.357165	0.0609483	0.0131631	3.71e-06	2.38476	0.303499	306017	+++	0.186423	50
	APOE4_pos	rs12800288	11	60329621	T	A	0.36005	0.0891476	0.0161138	3.24e-08	0.23514	0.889078	126299	+++	0.357166	0.0609361	0.0131625	3.72e-06	2.38629	0.303266	306017	+++	0.175122	50
	APOE4_pos	rs11605441	11	60329887	G	A	0.348834	0.0855849	0.0163039	1.56e-07	0.519044	0.77142	126212	+++	0.34614	0.0606491	0.0133137	5.31e-06	3.06292	0.21622	305881	+++	0.236143	50
	APOE4_pos	rs11607307	11	60329979	C	G	0.343676	0.0894787	0.0163237	4.32e-08	0.515209	0.772901	126255	+++	0.340668	0.0546473	0.0133591	4.35e-05	2.7865	0.248267	305969	+++	0.098676	50
	APOE4_pos	rs11605466	11	60329988	T	A	0.343376	0.0883579	0.0171992	2.84e-07	0.475337	0.490542	123336	+?+	0.340708	0.0548357	0.013831	7.42e-05	2.74354	0.097648	302748	+?+	0.128783	50
	APOE4_pos	rs11603352	11	60330120	T	C	0.344667	0.0881446	0.0162869	6.37e-08	0.552322	0.758691	126279	+++	0.341782	0.0552313	0.0133351	3.48e-05	2.82641	0.243362	305972	+++	0.117909	50
	APOE4_pos	rs12799799	11	60330467	A	G	0.353643	0.0909799	0.0162746	2.32e-08	0.455094	0.796485	126027	+++	0.35051	0.0637144	0.0132678	1.6e-06	2.27613	0.320438	305863	+++	0.194099	50
	APOE4_pos	rs7939273	11	60330870	C	T	0.360077	0.0875703	0.0161001	5.48e-08	0.389653	0.822978	126318	+++	0.357163	0.0613773	0.0131605	3.15e-06	2.41129	0.299499	306018	+++	0.207792	50
	APOE4_pos	rs7950431	11	60331178	T	C	0.36012	0.0877398	0.0161007	5.17e-08	0.349169	0.839806	126313	+++	0.357197	0.0612136	0.0131598	3.35e-06	2.36234	0.30692	306018	+++	0.202061	50
	APOE4_pos	rs10549539	11	60331241	T	TATA	0.360355	0.0882196	0.0161115	4.46e-08	0.333035	0.846608	126310	+++	0.357466	0.0625127	0.0131682	2.1e-06	2.22669	0.328459	306017	+++	0.216661	50
	APOE4_pos	rs11230275	11	60331622	G	A	0.360118	0.0873412	0.0160986	5.92e-08	0.372966	0.829873	126318	+++	0.357207	0.0612983	0.0131594	3.24e-06	2.38438	0.303555	306018	+++	0.210369	50
	APOE4_pos	rs11230276	11	60331633	C	T	0.360029	0.0877041	0.0161003	5.23e-08	0.340566	0.843426	126319	+++	0.357123	0.0608646	0.0131621	3.82e-06	2.49316	0.287486	306018	+++	0.196814	50
	APOE4_pos	rs11230277	11	60331739	C	T	0.360026	0.0876949	0.0161007	5.25e-08	0.341644	0.842971	126318	+++	0.357121	0.0610368	0.0131625	3.59e-06	2.47617	0.289939	306016	+++	0.199866	50
	APOE4_pos	rs4939338	11	60331752	T	C	0.370098	-0.104198	0.0160414	8.55e-11	0.661787	0.718282	126318	---	0.373486	-0.0867776	0.0129724	2.32e-11	0.443619	0.801068	306014	---	0.398451	50
	APOE4_pos	rs10897044	11	60331879	T	C	0.360013	0.0878341	0.0161024	5.02e-08	0.354147	0.837718	126316	+++	0.35712	0.0608401	0.0131629	3.86e-06	2.49499	0.287224	306016	+++	0.194301	50
	APOE4_pos	rs10897045	11	60332140	G	T	0.36001	0.0877499	0.0161025	5.17e-08	0.344468	0.841782	126317	+++	0.357101	0.0608326	0.013163	3.87e-06	2.4962	0.287049	306017	+++	0.195578	50
	APOE4_pos	rs10897046	11	60332204	C	T	0.36001	0.0875923	0.0161012	5.45e-08	0.349971	0.839469	126317	+++	0.3571	0.0607526	0.0131629	3.98e-06	2.50569	0.285692	306017	+++	0.196837	50
	APOE4_pos	rs10897047	11	60332337	C	T	0.360001	0.0879651	0.016103	4.8e-08	0.350293	0.839334	126316	+++	0.357101	0.0606698	0.0131631	4.11e-06	2.51797	0.283942	306017	+++	0.189363	50
	APOE4_pos	rs10897048	11	60332421	T	C	0.360007	0.0876573	0.0161013	5.33e-08	0.343615	0.842141	126317	+++	0.357096	0.0607564	0.0131632	3.98e-06	2.50799	0.285362	306016	+++	0.19581	50
	APOE4_pos	rs11827324	11	60332439	G	A	0.369483	-0.0988385	0.0169081	5.18e-09	0.30533	0.58056	123336	-?-	0.372303	-0.0873733	0.0134493	8.5e-11	0.37205	0.541889	302748	-?-	0.595676	50
	APOE4_pos	rs10750932	11	60332606	A	T	0.359997	0.0877691	0.0161019	5.13e-08	0.344919	0.841592	126318	+++	0.357099	0.0607225	0.0131627	4.03e-06	2.48354	0.288873	306018	+++	0.193417	50
	APOE4_pos	rs2868118	11	60332878	T	C	0.359312	0.08697	0.0161205	7.01e-08	0.307223	0.857605	126314	+++	0.3564	0.0609869	0.0131764	3.74e-06	2.58948	0.273969	306017	+++	0.212012	50
	APOE4_pos	rs2868119	11	60332886	T	C	0.359225	0.086927	0.0161197	7.1e-08	0.30596	0.858147	126316	+++	0.356339	0.0610415	0.0131772	3.67e-06	2.58145	0.275071	306014	+++	0.213748	50
	APOE4_pos	rs2868120	11	60332890	G	T	0.35927	0.0869407	0.0161206	7.08e-08	0.306643	0.857854	126316	+++	0.356376	0.0606303	0.0131774	4.27e-06	2.61	0.271173	306016	+++	0.206329	50
	APOE4_pos	rs2868121	11	60332956	A	G	0.359846	0.0866785	0.0169626	3.29e-07	0.297121	0.585693	123336	+?+	0.357246	0.0616152	0.0136201	6.16e-06	2.52869	0.111793	302748	+?+	0.249251	50
	APOE4_pos	rs10897049	11	60333108	T	C	0.336382	0.0830398	0.016357	3.92e-07	0.530589	0.76698	126315	+++	0.333751	0.0495642	0.0133808	0.000214	3.26568	0.195373	306018	+++	0.113173	50
	APOE4_pos	rs4477457	11	60333134	A	G	0.359716	0.0869361	0.0161125	6.99e-08	0.295532	0.862633	126313	+++	0.356839	0.0605681	0.0131688	4.3e-06	2.61906	0.269947	306016	+++	0.205088	50
	APOE4_pos	rs10792265	11	60333146	G	A	0.359741	0.0870544	0.0161121	6.7e-08	0.303507	0.8592	126316	+++	0.356873	0.0610622	0.0131692	3.59e-06	2.59565	0.273126	306015	+++	0.211621	50
	APOE4_pos	rs11402657	11	60333243	TA	T	0.36009	0.0869471	0.0169679	3.05e-07	0.310936	0.577107	123336	+?+	0.357489	0.0629588	0.0136252	3.88e-06	2.40454	0.120983	302748	+?+	0.270294	50
	APOE4_pos	rs7116069	11	60333303	C	T	0.360099	0.0866803	0.0161011	7.47e-08	0.305477	0.858354	126318	+++	0.357242	0.0610283	0.0131594	3.58e-06	2.36231	0.306924	306017	+++	0.217333	50
	APOE4_pos	rs10750933	11	60333563	A	T	0.360095	0.0866739	0.0161007	7.48e-08	0.305014	0.858553	126319	+++	0.357234	0.0610038	0.0131594	3.61e-06	2.36542	0.306447	306017	+++	0.217005	50
	APOE4_pos	rs10750934	11	60333929	T	C	0.360304	0.086618	0.0160984	7.59e-08	0.339844	0.843731	126316	+++	0.357342	0.0612268	0.0131598	3.33e-06	2.15825	0.339893	306016	+++	0.222002	50
	APOE4_pos	rs10750935	11	60333980	C	T	0.359994	0.085862	0.0169602	4.22e-07	0.327564	0.567097	123336	+?+	0.357353	0.0614751	0.0136173	6.44e-06	2.2493	0.133675	302748	+?+	0.262187	50
	APOE4_pos	rs4506675	11	60334120	T	C	0.360063	0.0860153	0.0161004	9.37e-08	0.296162	0.862361	126319	+++	0.357148	0.0611798	0.0131622	3.4e-06	2.18551	0.335292	306014	+++	0.232357	50
	APOE4_pos	rs10792267	11	60334245	G	A	0.360021	0.0858556	0.0161023	9.93e-08	0.314808	0.854359	126319	+++	0.357102	0.0609003	0.013163	3.77e-06	2.11269	0.347724	306016	+++	0.230143	50
	APOE4_pos	rs7924433	11	60334375	G	C	0.359949	0.0863694	0.0161031	8.34e-08	0.281282	0.868801	126318	+++	0.357046	0.0607865	0.0131631	3.93e-06	2.21881	0.329756	306017	+++	0.218662	50
	APOE4_pos	rs2304936	11	60334683	C	T	0.336377	0.0829146	0.0163529	4.05e-07	0.458699	0.79505	126319	+++	0.333744	0.0492415	0.0133794	0.000235	2.95655	0.22803	306015	+++	0.110994	50
	APOE4_pos	rs2304935	11	60334911	G	A	0.33683	0.0822295	0.0163461	4.98e-07	0.513374	0.77361	126319	+++	0.334202	0.0483139	0.0133733	0.000305	2.91913	0.232337	306016	+++	0.108301	50
	APOE4_pos	rs2304934	11	60334923	G	A	0.33662	0.0822682	0.0163464	4.93e-07	0.527241	0.768265	126319	+++	0.333905	0.0494052	0.0133752	0.000223	2.75059	0.252765	306017	+++	0.119714	50
	APOE4_pos	rs2304933	11	60335034	T	G	0.336735	0.0826421	0.0163483	4.39e-07	0.448383	0.799162	126316	+++	0.334044	0.0494128	0.0133709	0.000221	2.88018	0.236907	306018	+++	0.115628	50
	APOE4_pos	rs10792268	11	60335158	G	A	0.336748	0.0820545	0.0163448	5.26e-07	0.485058	0.784641	126318	+++	0.33404	0.0492862	0.0133701	0.000229	2.8209	0.244034	306018	+++	0.120709	50
	APOE4_pos	rs1443250	11	60335317	G	A	0.337709	0.0800202	0.0163439	9.95e-07	0.567963	0.75278	126317	+++	0.334973	0.0481452	0.0133591	0.000316	2.79041	0.247782	306017	+++	0.131022	50
	APOE4_pos	rs11230280	11	60335623	C	A	0.336664	0.0821734	0.0163495	5.1e-07	0.474014	0.788986	126317	+++	0.333926	0.0497821	0.0133745	0.000199	2.85904	0.239424	306018	+++	0.125156	50
	APOE4_pos	rs12798157	11	60335639	C	T	0.336667	0.0821209	0.0163502	5.19e-07	0.454855	0.79658	126317	+++	0.333985	0.0492586	0.0133771	0.000233	2.96927	0.226585	306016	+++	0.1198	50
	APOE4_pos	rs72924659	11	60335912	T	C	0.302589	-0.0862161	0.0168848	3.35e-07	1.96587	0.374212	126318	---	0.305422	-0.0834436	0.0136656	1.05e-09	0.241723	0.886157	306015	---	0.898391	50
	APOE4_pos	rs7931525	11	60336353	G	A	0.338	0.0778347	0.0163451	1.95e-06	0.73457	0.692612	126319	+++	0.335255	0.0481967	0.0133617	0.000312	2.76704	0.250695	306018	+++	0.160344	50
	APOE4_pos	rs2289614	11	60337726	C	G	0.3119	0.0846655	0.0176314	1.6e-06	0.276951	0.598707	123336	+?+	0.309747	0.0478297	0.0141883	0.000753	0.787529	0.374848	302748	+?+	0.103598	50
	APOE4_pos	rs3931643	11	73194265	T	C	0.263805	-0.0793333	0.0176157	6.78e-06	1.13969	0.565613	126374	---	0.262905	-0.00112163	0.0143631	0.937736	0.339476	0.843886	306127	-+-	0.000584	51
	APOE4_pos	rs1783599	11	73195083	C	T	0.265751	-0.0798281	0.0175193	5.28e-06	1.0142	0.602238	126374	---	0.264675	-0.00197795	0.0142862	0.889864	0.378012	0.827782	306129	-+-	0.000577	51	rs1783599	P2RY2
	APOE4_pos	rs71036497	11	85942959	C	CA	0.210897	-0.0908507	0.0190417	1.86e-06	1.94679	0.377798	126375	---	0.212018	-0.067197	0.0153023	1.14e-05	3.86757	0.144599	306129	---	0.332902	52
	APOE4_pos	rs472618	11	85951796	T	G	0.197903	-0.0888356	0.0194242	4.87e-06	2.10242	0.349514	126372	---	0.199294	-0.0552992	0.0155961	0.000394	5.64457	0.05947	306129	+--	0.178199	52
	APOE4_pos	11:85959342:C:CAA	11	85959342	CAA	C	0.322815	-0.102228	0.0174987	5.3e-09	0.064005	0.800274	123392	-?-	0.322408	-0.0674569	0.0138716	1.18e-06	0.625571	0.428985	302859	-?-	0.119438	52
	APOE4_pos	rs673751	11	85959902	A	C	0.322151	-0.102983	0.0165983	5.66e-10	0.093525	0.954314	126372	---	0.322069	-0.0672184	0.0133955	5.32e-07	0.70407	0.703255	306127	---	0.093587	52
	APOE4_pos	rs35527761	11	85960208	G	GATCT	0.322438	-0.103848	0.0166133	4.21e-10	0.069318	0.965935	126370	---	0.322407	-0.0676666	0.0134098	4.6e-07	0.721	0.697327	306123	---	0.090139	52
	APOE4_pos	rs618679	11	85960659	A	C	0.196123	-0.0866478	0.0194883	8.86e-06	2.12599	0.34542	126372	---	0.19755	-0.0602119	0.0156516	0.000121	4.90013	0.086288	306129	---	0.29021	52
	APOE4_pos	rs2077815	11	85961340	G	A	0.198295	-0.0882642	0.0194033	5.47e-06	2.00416	0.367116	126374	---	0.19976	-0.054792	0.0155799	0.00044	5.20317	0.074156	306129	+--	0.178574	52
	APOE4_pos	rs592314	11	85962081	A	G	0.196114	-0.0868245	0.0194878	8.49e-06	2.08529	0.35252	126372	---	0.197547	-0.0605922	0.0156522	0.000109	4.92391	0.085268	306127	---	0.293944	52
	APOE4_pos	rs34830681	11	85964683	GT	G	0.19825	-0.0881211	0.0194023	5.66e-06	1.94288	0.378538	126375	---	0.199714	-0.0555857	0.0155806	0.000363	5.43701	0.065973	306129	+--	0.191023	52
	APOE4_pos	rs639012	11	85970540	A	G	0.320087	-0.100729	0.0166178	1.39e-09	0.066113	0.967484	126375	---	0.319804	-0.0712307	0.0134143	1.12e-07	0.584324	0.746647	306129	---	0.16718	52
	APOE4_pos	rs626542	11	85971077	T	G	0.197999	-0.0877771	0.0194101	6.21e-06	1.76723	0.413286	126374	---	0.199415	-0.0560414	0.0155849	0.000326	5.47615	0.064695	306129	+--	0.202322	52
	APOE4_pos	rs606505	11	85971774	A	G	0.322093	-0.101766	0.0165921	8.86e-10	0.112194	0.945448	126371	---	0.321886	-0.0675618	0.0133895	4.6e-07	0.769574	0.680596	306126	---	0.108647	52
	APOE4_pos	rs587038	11	85978669	A	T	0.321491	-0.103437	0.0166039	4.82e-10	0.083801	0.958965	126372	---	0.321411	-0.0667265	0.0133986	6.47e-07	0.695506	0.706273	306129	---	0.08533	52
	APOE4_pos	rs645299	11	85980767	C	A	0.322425	-0.103979	0.0174864	2.82e-09	0.036155	0.849195	123392	-?-	0.321978	-0.0674195	0.0138558	1.16e-06	0.491028	0.483469	302859	-?-	0.101278	52
	APOE4_pos	rs585820	11	85985627	G	A	0.195497	-0.0894708	0.0195145	4.61e-06	2.38618	0.303283	126372	---	0.196927	-0.0604477	0.0156632	0.000115	5.13663	0.076665	306129	---	0.246093	52
	APOE4_pos	rs627818	11	85987164	A	T	0.197728	-0.0898066	0.0194239	3.83e-06	2.09064	0.351579	126374	---	0.199226	-0.0554207	0.0155923	0.000382	5.71386	0.057445	306128	+--	0.167408	52
	APOE4_pos	rs670606	11	85987555	G	A	0.195531	-0.0887361	0.0195123	5.5e-06	2.30652	0.315606	126375	---	0.196939	-0.0601811	0.0156644	0.000123	5.09237	0.07838	306129	---	0.253775	52
	APOE4_pos	rs659801	11	85991924	G	T	0.194236	-0.0894992	0.0195575	4.81e-06	2.36167	0.307023	126373	---	0.195684	-0.0581897	0.0157051	0.000213	4.77809	0.091717	306128	---	0.211926	52
	APOE4_pos	rs471204	11	86003245	T	C	0.195198	-0.0890597	0.0195068	5.06e-06	2.15595	0.340284	126375	---	0.196622	-0.0597596	0.0156677	0.000138	5.06291	0.079543	306129	---	0.241552	52
	APOE4_pos	rs527162	11	86004693	C	T	0.195708	-0.0900221	0.0195229	4.07e-06	2.24719	0.325108	126375	---	0.197204	-0.0612352	0.0156804	9.5e-05	5.29491	0.070831	306128	---	0.250271	52
	APOE4_pos	rs528109	11	86004810	C	T	0.197919	-0.0920254	0.019433	2.22e-06	2.06847	0.355499	126372	---	0.199476	-0.0567831	0.0156063	0.000276	5.72789	0.057043	306129	+--	0.157349	52
	APOE4_pos	rs2508696	11	86006880	A	C	0.320671	-0.100951	0.0175218	8.56e-09	0.006902	0.93379	123392	-?-	0.320374	-0.0693565	0.0138857	6e-07	0.921237	0.33715	302859	-?-	0.157576	52
	APOE4_pos	rs602222	11	86007188	G	T	0.324523	-0.104126	0.0165689	3.4e-10	0.033744	0.98327	126375	---	0.324287	-0.0682446	0.0133749	3.42e-07	0.359731	0.835383	306128	---	0.091979	52
	APOE4_pos	rs636355	11	86013618	T	C	0.320565	-0.103421	0.0166154	4.98e-10	0.054612	0.973063	126373	---	0.32065	-0.070563	0.0134103	1.46e-07	0.745862	0.688713	306129	---	0.123823	52
	APOE4_pos	rs622220	11	86014578	C	T	0.198357	-0.0916077	0.0194009	2.38e-06	2.28529	0.318974	126372	---	0.199885	-0.055425	0.0155852	0.000379	5.7663	0.055958	306129	+--	0.145951	52
	APOE4_pos	rs592297	11	86014894	C	T	0.195461	-0.0890695	0.0194892	4.95e-06	2.42234	0.297848	126372	---	0.196823	-0.0591249	0.0156558	0.00016	5.14829	0.076219	306129	---	0.230954	52
	APOE4_pos	rs676733	11	86022967	C	T	0.321047	-0.102012	0.0166056	8.33e-10	0.042816	0.97882	126373	---	0.321073	-0.0701199	0.0134057	1.73e-07	0.512678	0.773879	306127	---	0.135064	52
	APOE4_pos	rs609903	11	86029367	A	G	0.320745	-0.102343	0.0166105	7.43e-10	0.067525	0.966801	126374	---	0.320822	-0.0688647	0.0134127	2.89e-07	0.595987	0.742306	306127	---	0.116845	52
	APOE4_pos	rs682928	11	86030088	C	T	0.318888	-0.101451	0.0166365	1.11e-09	0.027837	0.986178	126374	---	0.318906	-0.0726288	0.0134332	6.57e-08	0.357103	0.836481	306129	---	0.17766	52
	APOE4_pos	11:86031175:C:CA	11	86031175	CA	C	0.317878	-0.100479	0.0166402	1.6e-09	0.014521	0.992766	126374	---	0.317787	-0.0723008	0.013436	7.57e-08	0.348154	0.840232	306128	---	0.187645	52
	APOE4_pos	rs561646	11	86034995	C	T	0.320095	-0.101399	0.016606	1.05e-09	0.071388	0.964936	126373	---	0.320092	-0.0683538	0.0134069	3.49e-07	0.52663	0.7685	306128	---	0.121529	52
	APOE4_pos	11:86035124:C:CT	11	86035124	CT	C	0.384747	-0.0792261	0.0169238	2.9e-06	0.049379	0.824147	123392	-?-	0.384334	-0.0576704	0.0134141	1.74e-05	1.79884	0.179853	302859	-?-	0.318188	52
	APOE4_pos	rs2508379	11	86035769	T	C	0.314386	-0.10026	0.0167664	2.3e-09	0.060303	0.970298	126358	---	0.314435	-0.0725438	0.0135269	8.37e-08	0.3931	0.82156	306121	---	0.19823	52
	APOE4_pos	11:86035780:T:TA	11	86035780	TA	T	0.314421	-0.0970022	0.0176858	4.24e-08	0.014853	0.903001	123392	-?-	0.314049	-0.0714369	0.0140177	3.53e-07	0.499674	0.479643	302859	-?-	0.257255	52
	APOE4_pos	rs1973630	11	86037344	T	C	0.318111	-0.0988363	0.0175475	1.82e-08	0.000592	0.980591	123392	-?-	0.317677	-0.0708281	0.0139068	3.59e-07	0.38037	0.537405	302859	-?-	0.210944	52
	APOE4_pos	rs2508691	11	86039629	A	T	0.317873	-0.100224	0.0166414	1.77e-09	0.052578	0.974054	126375	---	0.317804	-0.0709172	0.0134349	1.33e-07	0.433061	0.805308	306127	---	0.170595	52
	APOE4_pos	rs677909	11	86046547	C	T	0.321051	-0.103816	0.0166155	4.28e-10	0.064494	0.968267	126374	---	0.321159	-0.0684116	0.0134129	3.46e-07	0.453622	0.797071	306127	---	0.097309	52
	APOE4_pos	rs659863	11	86046571	C	G	0.317393	-0.104529	0.0175981	2.93e-09	0.082043	0.774547	123392	-?-	0.317313	-0.0659133	0.0139472	2.33e-06	0.637102	0.424762	302859	-?-	0.085496	52
	APOE4_pos	rs677869	11	86046575	C	T	0.317139	-0.106322	0.016679	1.89e-10	0.162847	0.921803	126372	---	0.31742	-0.0668163	0.0134734	7.21e-07	0.701801	0.704054	306125	---	0.065411	52
	APOE4_pos	rs694011	11	86048986	T	C	0.319582	-0.102712	0.0166258	6.7e-10	0.10908	0.946921	126372	---	0.319621	-0.0689889	0.0134151	2.76e-07	0.742463	0.689884	306125	---	0.114431	52
	APOE4_pos	rs669813	11	86051202	C	T	0.318756	-0.100672	0.0166457	1.51e-09	0.078738	0.961396	126375	---	0.318774	-0.0714122	0.0134372	1.09e-07	0.43905	0.8029	306128	---	0.171382	52
	APOE4_pos	rs493254	11	86054256	G	A	0.318968	-0.101526	0.016644	1.09e-09	0.019513	0.990291	126373	---	0.319067	-0.0727567	0.0134315	6.2e-08	0.336266	0.845242	306128	---	0.178573	52
	APOE4_pos	rs10546552	11	86063377	GTA	G	0.31649	-0.101455	0.0166731	1.2e-09	0.04672	0.976911	126371	---	0.316399	-0.0743045	0.0134585	3.45e-08	0.460037	0.794519	306127	---	0.20509	52
	APOE4_pos	rs867611	11	86065502	G	A	0.318532	-0.103078	0.0166522	6.2e-10	0.063168	0.96891	126373	---	0.318616	-0.0741332	0.0134371	3.53e-08	0.485607	0.784426	306127	---	0.176127	52
	APOE4_pos	rs669556	11	86070280	C	T	0.193996	-0.0885711	0.0196115	6.38e-06	2.03131	0.362166	126375	---	0.195603	-0.0565905	0.0157421	0.000327	4.47277	0.106844	306129	---	0.203467	52
	APOE4_pos	11:86070555:C:CA	11	86070555	CA	C	0.192716	-0.0894117	0.0196402	5.38e-06	1.8038	0.405798	126372	---	0.194368	-0.0569493	0.0157564	0.000303	4.37118	0.112411	306128	---	0.19729	52
	APOE4_pos	rs536841	11	86076782	C	T	0.309104	-0.105565	0.0167582	3.09e-10	0.152743	0.926472	126375	---	0.309543	-0.0755224	0.0135225	2.4e-08	0.725415	0.69579	306128	---	0.162958	52
	APOE4_pos	rs541458	11	86077309	C	T	0.311179	-0.106661	0.016729	1.88e-10	0.177886	0.914898	126375	---	0.311659	-0.0722009	0.0134969	9.02e-08	0.834967	0.658702	306128	---	0.108884	52
	APOE4_pos	rs535590	11	86083500	A	G	0.302212	-0.110624	0.016872	5.69e-11	0.414662	0.812751	126374	---	0.30254	-0.074396	0.0136181	4.79e-08	0.767498	0.681302	306128	---	0.09475	52
	APOE4_pos	11:86083718:T:C	11	86083718	C	T	0.307614	-0.107232	0.016823	1.9e-10	0.103453	0.949588	126368	---	0.308037	-0.0714165	0.0135762	1.47e-07	0.73359	0.692952	306121	---	0.09757	52
	APOE4_pos	rs534128	11	86083719	A	G	0.296757	-0.108037	0.0169967	2.13e-10	0.071802	0.964736	126372	---	0.297026	-0.073016	0.0137196	1.05e-07	0.729779	0.694273	306121	---	0.108862	52
	APOE4_pos	rs565719	11	86084482	T	C	0.29754	-0.108675	0.0169738	1.58e-10	0.124257	0.939762	126375	---	0.297867	-0.0730547	0.0137012	9.93e-08	0.803843	0.669033	306127	---	0.102478	52
	APOE4_pos	rs480781	11	86084908	A	G	0.295447	-0.108108	0.0170112	2.15e-10	0.135656	0.934421	126372	---	0.295757	-0.0768378	0.0137312	2.25e-08	0.594979	0.74268	306127	---	0.152603	52
	APOE4_pos	rs631639	11	86086978	T	G	0.297475	-0.105882	0.0169795	4.63e-10	0.087554	0.957167	126372	---	0.297806	-0.0729267	0.0137056	1.06e-07	0.892938	0.639884	306127	---	0.130965	52
	APOE4_pos	rs561655	11	86089237	G	A	0.346766	-0.110217	0.0162831	1.35e-11	1.05499	0.590081	126372	---	0.347672	-0.0738489	0.013144	1.97e-08	3.22004	0.199883	306128	---	0.082227	52
	APOE4_pos	11:86092842:T:TA	11	86092842	TA	T	0.340717	-0.11117	0.0172338	1.15e-10	0.604538	0.436852	123392	-?-	0.340866	-0.0729815	0.0136822	9.82e-08	0.917192	0.338213	302859	-?-	0.082663	52
	APOE4_pos	rs645293	11	86098783	T	C	0.35482	-0.100679	0.0161792	5.04e-10	1.79649	0.407285	126371	---	0.354173	-0.0607654	0.0131088	3.62e-06	1.57586	0.454785	306128	---	0.055277	52
	APOE4_pos	rs542126	11	86100196	A	G	0.372126	-0.101404	0.016011	2.48e-10	1.24088	0.537708	126373	---	0.372346	-0.066112	0.0129623	3.46e-07	1.83005	0.400507	306128	---	0.086684	52
	APOE4_pos	rs526904	11	86100322	T	C	0.351103	-0.103829	0.0162436	1.69e-10	1.27435	0.528785	126370	---	0.351705	-0.0746751	0.0131235	1.3e-08	2.62379	0.26931	306127	---	0.162658	52
	APOE4_pos	rs566975	11	86100654	C	A	0.35151	-0.102472	0.0171178	2.21e-09	1.23902	0.26566	123392	-?-	0.351748	-0.0702487	0.013585	2.38e-07	0.868995	0.351234	302859	-?-	0.140324	52
	APOE4_pos	rs497816	11	86101168	C	T	0.35161	-0.10214	0.0162298	3.21e-10	1.11287	0.573249	126373	---	0.352156	-0.0736078	0.0131202	2.07e-08	2.30108	0.316466	306127	---	0.171569	52
	APOE4_pos	rs586274	11	86103444	T	G	0.334037	-0.103668	0.0164428	2.98e-10	1.88454	0.389743	126372	---	0.333784	-0.0708077	0.0132954	1.03e-07	2.54985	0.279452	306127	---	0.12018	52
	APOE4_pos	rs1237999	11	86103988	G	A	0.351682	-0.102531	0.0162314	2.76e-10	1.11817	0.571732	126372	---	0.352224	-0.0735809	0.0131204	2.1e-08	2.20347	0.332294	306127	---	0.165409	52
	APOE4_pos	rs543293	11	86109035	A	G	0.333306	-0.101856	0.0164611	6.29e-10	1.68144	0.4314	126374	---	0.333122	-0.0694669	0.0133039	1.81e-07	2.39999	0.301196	306126	---	0.125946	52
	APOE4_pos	rs631611	11	86112282	C	T	0.463795	-0.0868027	0.0154635	2.03e-08	0.292753	0.863832	126373	---	0.462253	-0.0584112	0.0125836	3.51e-06	1.05472	0.59016	306128	---	0.154415	52
	APOE4_pos	rs659023	11	86113817	A	G	0.373621	-0.0962609	0.0168806	1.21e-08	1.77573	0.182674	123392	-?-	0.373792	-0.07392	0.0134183	3.7e-08	0.942857	0.331544	302859	-?-	0.300185	52
	APOE4_pos	rs598726	11	86117506	G	A	0.338515	-0.111288	0.016396	1.18e-11	0.595195	0.7426	126364	---	0.339129	-0.0750221	0.0132395	1.49e-08	2.15838	0.339871	306120	---	0.085275	52	rs598726	PICALM	PICALM
	APOE4_pos	rs474479	11	86117509	C	G	0.321431	-0.111707	0.0166158	1.85e-11	1.06503	0.587127	126364	---	0.321222	-0.0710181	0.0134241	1.25e-07	1.92666	0.38162	306121	---	0.05681	52
	APOE4_pos	rs567075	11	86119115	T	C	0.321176	-0.110692	0.0166006	2.69e-11	1.06955	0.585802	126374	---	0.320972	-0.0707101	0.0134143	1.38e-07	1.98368	0.370893	306128	---	0.061036	52
	APOE4_pos	rs573167	11	86120204	G	A	0.334965	-0.100481	0.0164387	1.01e-09	1.38319	0.500776	126375	---	0.334916	-0.0721181	0.0132807	5.76e-08	2.4961	0.287064	306129	---	0.179532	52
	APOE4_pos	rs471470	11	86120499	C	A	0.343402	-0.0982691	0.0172606	1.28e-08	1.3123	0.251979	123392	-?-	0.343292	-0.0658023	0.0136652	1.49e-06	0.972676	0.324014	302859	-?-	0.140266	52
	APOE4_pos	rs472486	11	86120648	A	G	0.352044	-0.100353	0.0162415	6.66e-10	0.772757	0.679513	126373	---	0.352802	-0.0761243	0.0131107	6.56e-09	2.74527	0.253438	306129	---	0.245711	52
	APOE4_pos	rs519961	11	86121382	T	C	0.334842	-0.10033	0.0164429	1.08e-09	1.3652	0.505301	126375	---	0.334786	-0.0719343	0.0132825	6.24e-08	2.48885	0.288106	306129	---	0.179137	52
	APOE4_pos	11:86126627:C:T	11	86126627	T	C	0.324589	-0.106406	0.0174934	1.22e-09	1.16768	0.279878	123392	-?-	0.324286	-0.0697692	0.0138589	4.89e-07	0.875788	0.349358	302859	-?-	0.100675	52
	APOE4_pos	rs10792830	11	86127766	A	G	0.434786	0.0721095	0.0155066	3.37e-06	1.31843	0.517257	126369	+++	0.435869	0.0507692	0.0126154	5.77e-05	0.933465	0.627048	306126	+++	0.285724	52
	APOE4_pos	rs7114331	11	86128677	A	G	0.434971	0.0719076	0.0155099	3.6e-06	1.51639	0.468511	126370	+++	0.436049	0.0501844	0.012619	7.05e-05	0.717617	0.698508	306126	+++	0.277285	52
	APOE4_pos	rs7114401	11	86128893	C	T	0.422088	-0.0899663	0.0156156	8.57e-09	0.011812	0.994112	126369	---	0.421097	-0.0632167	0.0127043	6.61e-07	2.19325	0.333997	306128	---	0.183896	52
	APOE4_pos	11:86130466:T:TGTGAAAA	11	86130466	TGTGAAAA	T	0.426499	-0.0900451	0.0165171	5.11e-08	0.003929	0.95002	123392	-?-	0.425518	-0.0595865	0.0131767	6.21e-06	0.363697	0.54646	302859	-?-	0.149424	52
	APOE4_pos	11:86132940:G:GA	11	86132940	GA	G	0.421232	-0.0897278	0.0164955	5.47e-08	0.004486	0.9466	123392	-?-	0.419873	-0.0587749	0.0131551	8.01e-06	0.315779	0.574155	302859	-?-	0.142348	52
	APOE4_pos	rs4944560	11	86134003	A	G	0.452778	-0.0932267	0.0154667	1.71e-09	0.010492	0.994768	126374	---	0.451345	-0.0598381	0.012585	2.02e-06	1.06895	0.585978	306129	---	0.094039	52
	APOE4_pos	rs7938634	11	86134431	A	G	0.382974	-0.0895145	0.0158901	1.81e-08	0.193913	0.907595	126373	---	0.382478	-0.060623	0.0128416	2.39e-06	2.56165	0.277808	306127	---	0.157316	52
	APOE4_pos	rs2028338	11	86135754	T	C	0.409722	0.0712624	0.0156185	5.13e-06	1.74447	0.418017	126371	+++	0.410797	0.0493424	0.012701	0.000103	1.54801	0.461162	306126	+++	0.27619	52
	APOE4_pos	11:86138052:G:C	11	86138052	C	G	0.461644	-0.0941481	0.0163	7.85e-09	0.042415	0.836831	123392	-?-	0.460071	-0.0558278	0.0130043	1.78e-05	0.5706	0.45002	302859	-?-	0.066116	52
	APOE4_pos	rs11234555	11	86138053	A	C	0.462453	-0.0936516	0.0154685	1.45e-09	0.135569	0.934462	126372	---	0.461285	-0.0584791	0.0125748	3.36e-06	1.7247	0.42217	306127	---	0.077682	52
	APOE4_pos	rs11234556	11	86138369	T	C	0.495051	-0.09468	0.0162355	5.64e-09	0.003168	0.955112	123392	-?-	0.493884	-0.0612129	0.0129575	2.35e-06	0.822871	0.364342	302859	-?-	0.107143	52
	APOE4_pos	rs3844143	11	86139201	C	T	0.495648	-0.0931004	0.0153971	1.52e-09	0.267339	0.874879	126374	---	0.494881	-0.0653111	0.0125167	1.85e-07	1.94644	0.377865	306125	---	0.161363	52
	APOE4_pos	rs10792831	11	86141937	G	A	0.477457	-0.0884007	0.0154063	9.83e-09	0.047439	0.97656	126375	---	0.476388	-0.0612533	0.0125341	1.04e-06	0.718125	0.698331	306129	---	0.171651	52
	APOE4_pos	rs3915642	11	86142209	T	G	0.442082	-0.0861038	0.0154968	2.82e-08	0.005772	0.997118	126372	---	0.440504	-0.056945	0.0126144	6.44e-06	0.881659	0.643502	306128	---	0.144477	52
	APOE4_pos	rs2888903	11	86143134	G	T	0.443414	-0.0890137	0.0154925	9.4e-09	0.048083	0.976245	126374	---	0.441946	-0.0560647	0.0126092	8.86e-06	0.782147	0.67633	306129	---	0.099038	52
	APOE4_pos	rs7110631	11	86145145	C	G	0.311577	-0.107808	0.0167399	1.23e-10	1.10152	0.576511	126370	---	0.311726	-0.0682307	0.0135053	4.45e-07	1.30971	0.519518	306127	---	0.065764	52
	APOE4_pos	rs7952506	11	86146597	T	C	0.475009	-0.0883352	0.0154101	1.02e-08	0.10909	0.946916	126370	---	0.474195	-0.0596725	0.0125376	1.97e-06	0.547935	0.760357	306125	---	0.149075	52
	APOE4_pos	rs10898438	11	86147211	G	A	0.475163	-0.0890739	0.015414	7.72e-09	0.126848	0.938545	126371	---	0.474356	-0.0604594	0.0125395	1.45e-06	0.720172	0.697616	306124	---	0.149843	52
	APOE4_pos	rs3851178	11	86147455	G	T	0.4753	-0.0885744	0.0154122	9.32e-09	0.095959	0.953154	126373	---	0.474499	-0.0598084	0.0125356	1.86e-06	0.553366	0.758295	306129	---	0.147626	52
	APOE4_pos	rs7941541	11	86147496	G	A	0.311532	-0.107622	0.0167377	1.32e-10	1.11172	0.57358	126373	---	0.311637	-0.0666613	0.0135087	8.17e-07	1.412	0.493615	306127	---	0.056878	52
	APOE4_pos	rs10751134	11	86147845	G	A	0.410657	-0.0854174	0.0156758	5.18e-08	0.283125	0.868001	126373	---	0.409979	-0.0571652	0.0127467	7.4e-06	1.16352	0.558914	306128	---	0.161988	52
	APOE4_pos	rs10898439	11	86148441	G	C	0.47535	-0.088416	0.0154114	9.89e-09	0.075069	0.963161	126373	---	0.474505	-0.0593393	0.0125362	2.24e-06	0.542474	0.762436	306127	---	0.143294	52
	APOE4_pos	rs10898440	11	86148874	C	T	0.444758	-0.0856113	0.0155105	3.48e-08	0.188881	0.909882	126372	---	0.444469	-0.061702	0.0126007	9.92e-07	1.13433	0.567131	306128	---	0.231511	52
	APOE4_pos	rs9787874	11	86149263	G	A	0.475786	-0.089532	0.015413	6.46e-09	0.061385	0.969774	126371	---	0.474939	-0.0596906	0.0125354	1.95e-06	0.498046	0.779562	306127	---	0.133073	52
	APOE4_pos	rs10792832	11	86156833	A	G	0.368732	-0.0903526	0.0160591	1.89e-08	0.08971	0.956136	126373	---	0.369899	-0.0831295	0.0129651	1.49e-10	2.27669	0.320348	306129	---	0.726409	52
	APOE4_pos	rs3851179	11	86157598	T	C	0.370037	-0.0890083	0.0160391	2.94e-08	0.174369	0.916508	126374	---	0.371136	-0.0827101	0.0129591	1.8e-10	2.59934	0.272622	306129	---	0.760037	52
	APOE4_pos	rs7113976	11	86158695	T	C	0.418322	0.0696473	0.0156253	8.41e-06	2.59569	0.273119	126372	+++	0.41948	0.0692042	0.0126984	5.16e-08	2.48511	0.288646	306125	+++	0.982433	52
	APOE4_pos	rs573979342	11	103260597	C	CA	0.002816	0.588632	0.130009	6.05e-06	5.67075	0.058696	126323	+-+	0.002661	-0.0637655	0.108517	0.556818	0.169518	0.918734	306048	---	0.000118	53	rs573979342	DYNC2H1
	APOE4_pos	rs11218343	11	121564878	C	T	0.037182	-0.221335	0.0408163	6e-08	4.94098	0.084543	126374	-+-	0.037644	-0.177111	0.0327179	6.33e-08	2.30954	0.315129	306124	---	0.397878	54	rs11218343	SORL1	SORL1
	APOE4_pos	rs3781831	11	121565295	A	G	0.021261	-0.242558	0.0537748	6.56e-06	4.91747	0.085543	126372	-+-	0.021067	-0.167002	0.0432438	0.000114	0.223567	0.894238	306114	---	0.273532	54
	APOE4_pos	rs17125473	11	121574102	C	G	0.021197	-0.245463	0.0537829	5.09e-06	5.31549	0.070106	126372	-+-	0.021033	-0.169976	0.0432517	8.58e-05	0.190987	0.908924	306114	---	0.274042	54
	APOE4_pos	rs3781834	11	121575231	G	A	0.021158	-0.251251	0.0538792	3.16e-06	4.68252	0.096207	126372	-+-	0.021034	-0.168809	0.0432584	9.62e-05	0.222515	0.894708	306114	---	0.232785	54
	APOE4_pos	rs75279208	11	121575509	G	C	0.021266	-0.246927	0.0538139	4.53e-06	4.78299	0.091493	126372	-+-	0.021152	-0.167818	0.0432182	0.000104	0.232131	0.890417	306114	---	0.2517	54
	APOE4_pos	rs1620130	11	121575890	T	C	0.021065	-0.248211	0.0540003	4.36e-06	4.34245	0.114038	126372	-+-	0.02091	-0.168891	0.0433663	9.93e-05	0.181086	0.913435	306114	---	0.252072	54
	APOE4_pos	rs3781837	11	121578263	C	T	0.021757	-0.249393	0.053346	2.99e-06	4.8591	0.088076	126372	-+-	0.021596	-0.177224	0.0428607	3.59e-05	0.16328	0.921604	306114	---	0.291589	54
	APOE4_pos	rs59260691	11	121579623	A	G	0.021004	-0.247381	0.0540477	4.79e-06	4.25288	0.119261	126372	-+-	0.020844	-0.16791	0.0434519	0.000112	0.262686	0.876917	306114	---	0.25179	54
	APOE4_pos	rs76490923	11	121583074	T	C	0.021021	-0.250454	0.0540011	3.57e-06	4.61911	0.099305	126371	-+-	0.020844	-0.168583	0.043437	0.000105	0.274394	0.871798	306114	---	0.237441	54
	APOE4_pos	rs117807585	11	121585352	A	G	0.021228	-0.293059	0.056728	2.44e-07	0.15627	0.692614	123389	-?-	0.021021	-0.170361	0.0449972	0.000154	0.213348	0.644156	302844	-?-	0.090162	54
	APOE4_pos	rs146197030	11	121586339	G	T	0.021298	-0.253069	0.0540026	2.83e-06	4.37625	0.112127	126371	-+-	0.02116	-0.163916	0.0434485	0.000163	0.440841	0.802181	306113	---	0.198324	54
	APOE4_pos	rs572599374	12	78937594	A	ACTT	0.002425	0.82899	0.173469	1.79e-06	4.26476	0.118555	125289	+-+	0.002413	0.0514029	0.139207	0.711951	0.010038	0.994994	304577	+++	0.000475	55	rs572599374	SYT1
	APOE4_pos	rs776336822	12	80161001	T	TG	0.001809	0.903751	0.195238	3.73e-06	4.83735	0.08904	125599	+-+	0.001765	-0.386422	0.170799	0.023692	0.016769	0.991651	304980	---	6.69e-07	56	rs776336822	OTOGL
	APOE4_pos	rs7305908	12	96420831	A	G	0.033863	-0.198725	0.0434851	4.95e-06	1.21057	0.545918	126374	---	0.033415	-0.000847359	0.0354618	0.980927	0.048522	0.976031	306125	+--	0.000423	57	rs7305908	CDK17
	APOE4_pos	rs534203286	12	114716088	T	C	0.000982	-1.03343	0.22972	6.94e-06	1.31078	0.519241	126066	---	0.001034	0.198383	0.182701	0.277534	1.21558	0.544552	305780	+++	2.74e-05	58	rs534203286	TBX3
	APOE4_pos	rs74529612	12	121290739	T	C	0.002377	-0.754127	0.163177	3.87e-06	0.442322	0.801588	126056	---	0.002473	0.0221861	0.128595	0.863007	1.06744	0.586419	305357	++-	0.000188	59	rs74529612	CAMKK2
	APOE4_pos	rs7136907	12	129170773	C	A	0.319132	-0.0754178	0.0166535	6.02e-06	2.5389	0.280986	126373	---	0.318354	-0.0315939	0.0134967	0.019261	3.56718	0.168034	306126	+--	0.040933	60	rs7136907	TMEM132D
	APOE4_pos	rs7136914	12	129170786	C	T	0.319192	-0.0745199	0.0166494	7.72e-06	2.62349	0.26935	126373	---	0.318393	-0.0317828	0.0134944	0.018531	3.61703	0.163897	306124	+--	0.046156	60
	APOE4_pos	rs184056266	13	26902197	C	T	0.009776	0.370868	0.0785165	2.36e-06	1.29643	0.522979	126366	+++	0.010143	0.0407532	0.0625196	0.514518	1.2411	0.537649	306109	+-+	0.00101	61	rs184056266	GPR12
	APOE4_pos	rs142473063	13	64241406	G	A	0.003458	-0.648795	0.14402	6.74e-06	4.13276	0.126644	126344	---	0.003619	-0.0260678	0.109698	0.81216	0.22179	0.895033	306042	-++	0.000586	62	rs142473063	ENSG00000285566
	APOE4_pos	rs141821697	13	87964685	G	GAGA	0.086582	-0.123251	0.0275405	7.74e-06	0.582697	0.747255	126373	---	0.08571	0.0277056	0.022449	0.217122	0.649867	0.722575	306127	+-+	2.18e-05	63
	APOE4_pos	rs16962305	13	87965977	A	G	0.086329	-0.123887	0.0275592	7.05e-06	0.502053	0.778002	126371	---	0.085457	0.0292141	0.0224585	0.193307	0.606868	0.738278	306128	+-+	1.68e-05	63	rs16962305	SLITRK5
	APOE4_pos	rs9582688	13	87966415	A	G	0.085677	-0.123357	0.0277231	8.72e-06	0.331953	0.847066	126297	---	0.084803	0.0295423	0.022585	0.190837	0.941208	0.624625	306028	+-+	1.93e-05	63
	APOE4_pos	rs553182090	13	99201256	CA	C	0.003902	-0.706735	0.13177	8.35e-08	1.40986	0.494143	125645	---	0.003686	0.038584	0.114394	0.735907	0.318788	0.85266	304285	--+	1.97e-05	64	rs553182090	UBAC2
	APOE4_pos	rs77672864	14	25052570	G	A	0.109562	-0.111695	0.0247856	6.69e-06	0.411659	0.813972	126372	---	0.11069	-0.0365675	0.019902	0.066165	1.45524	0.483057	306126	---	0.018126	65
	APOE4_pos	rs77189372	14	25056461	G	A	0.109548	-0.112476	0.0247965	5.82e-06	0.431841	0.805799	126374	---	0.110698	-0.0362274	0.0198984	0.068674	1.3455	0.510304	306127	---	0.016494	65	rs77189372	STXBP6
	APOE4_pos	rs17185593	14	25057103	G	A	0.109574	-0.111925	0.0247793	6.37e-06	0.405694	0.816403	126370	---	0.110706	-0.0365063	0.0198952	0.066526	1.32991	0.514296	306124	---	0.017649	65
	APOE4_pos	rs79280150	14	83070004	G	T	0.074627	0.132475	0.0291371	5.53e-06	0.169402	0.918787	126360	+++	0.074547	0.00488405	0.0238718	0.837876	0.142295	0.931325	306113	++-	0.00071	66
	APOE4_pos	rs76617050	14	83071030	G	A	0.074767	0.134045	0.0291381	4.28e-06	0.12521	0.939314	126330	+++	0.074717	0.00390437	0.0238624	0.870013	0.22697	0.892718	306091	++-	0.000553	66	rs76617050
	APOE4_pos	rs77555605	14	83071199	T	C	0.074798	0.133075	0.0291458	5.05e-06	0.156489	0.924738	126286	+++	0.074714	0.00566691	0.023878	0.812396	0.172574	0.917331	306046	++-	0.000725	66
	APOE4_pos	rs79992900	14	83071899	T	C	0.074619	0.131972	0.0291386	6.01e-06	0.18462	0.911823	126365	+++	0.074538	0.00582699	0.0238752	0.807179	0.191292	0.908786	306115	++-	0.000817	66
	APOE4_pos	rs4641660	14	83077786	C	A	0.07463	0.132229	0.0291374	5.76e-06	0.177509	0.91507	126371	+++	0.07451	0.00298853	0.02388	0.900386	0.155891	0.925015	306125	++-	0.000606	66
	APOE4_pos	rs9323731	14	83080070	G	T	0.075014	0.130037	0.0290452	7.67e-06	0.269726	0.873836	126374	+++	0.07483	0.002827	0.0238167	0.905494	0.144208	0.930434	306129	++-	0.000712	66
	APOE4_pos	rs10484143	14	83080329	G	C	0.074672	0.132527	0.0291022	5.34e-06	0.150688	0.927424	126374	+++	0.074489	0.00113835	0.0238738	0.961954	0.189746	0.909488	306124	++-	0.000484	66
	APOE4_pos	rs148331730	14	83080777	AT	A	0.074346	0.131735	0.0291689	6.38e-06	0.123764	0.939994	126374	+++	0.074199	-0.0027959	0.023913	0.906903	0.310003	0.856414	306125	++-	0.000364	66
	APOE4_pos	rs74527668	14	83080851	T	C	0.074433	0.130381	0.029147	7.81e-06	0.113484	0.944838	126374	+++	0.074235	-0.000378071	0.0238772	0.98736	0.227081	0.892668	306125	++-	0.000526	66
	APOE4_pos	rs77074144	14	83080857	A	G	0.074454	0.130942	0.0291446	7.13e-06	0.124208	0.939785	126374	+++	0.074249	0.000779696	0.0239171	0.973982	0.205133	0.902518	306122	++-	0.000557	66
	APOE4_pos	rs77892409	14	83081087	C	T	0.074677	0.132291	0.0290975	5.54e-06	0.152794	0.926448	126374	+++	0.074491	0.000803677	0.0238714	0.97313	0.192248	0.908351	306124	++-	0.000479	66
	APOE4_pos	rs17618084	14	83081283	C	T	0.074673	0.131956	0.0291029	5.87e-06	0.172784	0.917235	126374	+++	0.074487	0.000759711	0.0238498	0.974577	0.196022	0.906639	306125	++-	0.000493	66
	APOE4_pos	rs77461325	14	83081431	A	G	0.074683	0.133116	0.0290946	4.83e-06	0.13972	0.932524	126375	+++	0.074501	0.00215468	0.0238486	0.92799	0.250183	0.882416	306124	++-	0.000503	66
	APOE4_pos	rs79428671	14	83081439	C	T	0.074676	0.131334	0.0290978	6.47e-06	0.198037	0.905726	126375	+++	0.074487	0.00207784	0.0238583	0.930579	0.260139	0.878034	306125	++-	0.000597	66
	APOE4_pos	rs117011273	14	83081978	T	C	0.074969	0.130833	0.0290941	6.99e-06	0.14337	0.930824	126375	+++	0.074902	-0.000999499	0.0238271	0.966526	0.119752	0.941881	306121	++-	0.000458	66
	APOE4_pos	rs77512790	14	83086624	A	G	0.075075	0.128481	0.0290306	9.74e-06	0.186282	0.911065	126374	+++	0.074892	0.000844643	0.0237834	0.971657	0.596554	0.742096	306122	++-	0.000677	66
	APOE4_pos	rs76908241	14	83090134	G	A	0.074963	0.128636	0.0290899	9.91e-06	0.150029	0.92773	126373	+++	0.074844	0.0011863	0.0238222	0.960267	0.520107	0.77101	306125	++-	0.000705	66
	APOE4_pos	rs150455277	14	83092364	C	G	0.074456	0.132575	0.0291835	5.63e-06	0.162596	0.921919	126367	+++	0.074376	0.0029327	0.0239162	0.902384	0.689471	0.708408	306123	++-	0.000595	66
	APOE4_pos	rs17618656	14	83094246	A	G	0.074428	0.129438	0.0291691	9.23e-06	0.402804	0.817584	126363	+++	0.074372	0.00597909	0.0238969	0.802425	0.442545	0.801498	306118	++-	0.001066	66
	APOE4_pos	rs17618745	14	83096228	T	C	0.074479	0.129237	0.0291473	9.38e-06	0.397569	0.819726	126375	+++	0.07442	0.00644916	0.0238851	0.787153	0.444362	0.80077	306125	+++	0.001126	66
	APOE4_pos	rs117533931	14	83103618	C	T	0.074197	0.130068	0.0292173	8.64e-06	0.38776	0.823757	126325	+++	0.074114	0.00859991	0.0239277	0.719299	0.476832	0.787875	306092	+++	0.001304	66
	APOE4_pos	rs118127698	14	83104651	A	G	0.074505	0.129058	0.0291393	9.6e-06	0.349007	0.839874	126374	+++	0.074444	0.00598804	0.0238763	0.801969	0.457321	0.795599	306124	+++	0.001093	66
	APOE4_pos	rs17681144	14	83106766	T	C	0.074477	0.128859	0.0291501	9.98e-06	0.346164	0.841069	126374	+++	0.074426	0.00616695	0.0238785	0.7962	0.443507	0.801113	306125	+++	0.001136	66
	APOE4_pos	rs75868185	14	83111613	T	C	0.074491	0.128843	0.0291486	9.99e-06	0.345726	0.841253	126371	+++	0.074443	0.00686141	0.0238779	0.773843	0.439439	0.802744	306121	+++	0.001212	66
	APOE4_pos	rs17681283	14	83113821	A	G	0.074495	0.128878	0.0291464	9.92e-06	0.342918	0.842435	126371	+++	0.074442	0.00692894	0.0238763	0.771665	0.452191	0.797642	306124	+++	0.001215	66
	APOE4_pos	rs17692829	14	83127958	T	C	0.07479	0.129071	0.0290941	9.28e-06	0.559813	0.755855	126372	+++	0.074724	0.00538249	0.0238508	0.821447	0.508999	0.775304	306124	+++	0.001015	66
	APOE4_pos	rs17693128	14	83131174	C	T	0.074554	0.130341	0.0291418	7.83e-06	0.460013	0.794528	126371	+++	0.07446	0.00702725	0.0238695	0.768453	0.333447	0.846434	306125	+++	0.001067	66
	APOE4_pos	rs147574471	14	83131374	G	C	0.074553	0.130474	0.0291425	7.67e-06	0.469201	0.790887	126368	+++	0.07445	0.00707392	0.0238727	0.766989	0.402815	0.817579	306123	+++	0.00106	66
	APOE4_pos	rs74835308	14	83131595	A	G	0.074598	0.129418	0.0291137	8.9e-06	0.511155	0.774469	126373	+++	0.074551	0.0076447	0.0238307	0.748375	0.691085	0.707836	306123	+++	0.001215	66
	APOE4_pos	rs17620140	14	83131814	A	T	0.074549	0.130457	0.0291421	7.69e-06	0.468187	0.791288	126374	+++	0.074458	0.00766058	0.0238696	0.748267	0.398229	0.819456	306123	+++	0.001121	66
	APOE4_pos	rs17693321	14	83134534	C	T	0.074638	0.129354	0.0291287	9.09e-06	0.439019	0.802912	126374	+++	0.074531	0.00802868	0.0238651	0.736564	0.313943	0.854728	306121	+++	0.00128	66
	APOE4_pos	rs17693345	14	83134973	G	C	0.074507	0.130389	0.0291564	7.86e-06	0.462298	0.793621	126367	+++	0.074452	0.00775783	0.0238866	0.745357	0.50449	0.777054	306122	+++	0.001146	66
	APOE4_pos	rs17620419	14	83136964	G	C	0.074552	0.130344	0.0291449	7.85e-06	0.464654	0.792687	126371	+++	0.074453	0.0071335	0.0238738	0.765097	0.32127	0.851603	306121	+++	0.00108	66
	APOE4_pos	rs10484148	14	83137138	G	T	0.074466	0.130964	0.0291657	7.21e-06	0.48389	0.785099	126355	+++	0.074418	0.00766852	0.0238851	0.748172	0.462246	0.793642	306122	+++	0.001079	66
	APOE4_pos	rs17693506	14	83137591	G	A	0.074421	0.130639	0.0291694	7.62e-06	0.480254	0.786528	126370	+++	0.074372	0.00825483	0.0238927	0.729732	0.453415	0.797154	306120	+++	0.001177	66
	APOE4_pos	rs564472017	15	49816118	A	G	0.002795	0.694035	0.156779	9.69e-06	6.99309	0.030302	125886	+-+	0.002914	0.292175	0.122684	0.017263	1.27647	0.528224	305527	+-+	0.043543	67
	APOE4_pos	rs189348047	15	50052512	C	T	0.002162	0.824564	0.180908	5.24e-06	5.78284	0.055497	125931	+-+	0.002168	0.20053	0.142823	0.160289	0.390147	0.822774	305509	+-+	0.006797	67	rs189348047	ATP8B4	SPPL2A
	APOE4_pos	rs73414818	15	58948914	C	T	0.066137	-0.154782	0.0327338	2.3e-06	4.37128	0.03655	123392	-?-	0.065812	-0.0658888	0.0261378	0.011728	0.959569	0.327296	302857	-?-	0.033851	68
	APOE4_pos	rs16940923	15	58962209	C	T	0.066196	-0.150214	0.0327047	4.43e-06	3.62631	0.056873	123390	-?-	0.06582	-0.0682178	0.0261416	0.009084	0.611706	0.434146	302855	-?-	0.050197	68
	APOE4_pos	rs28404842	15	58964287	A	T	0.06789	-0.162799	0.0323337	4.87e-07	3.57898	0.058515	123392	-?-	0.067566	-0.0756054	0.0258032	0.0034	0.138952	0.709325	302858	-?-	0.035071	68	rs28404842	RNF111	ADAM10
	APOE4_pos	rs144503466	15	63096607	T	C	0.034048	0.20049	0.0444324	6.51e-06	0.820986	0.663323	126371	+++	0.033911	0.0783175	0.0363053	0.031012	4.16995	0.12431	306113	-++	0.033255	69
	APOE4_pos	rs111564920	15	63149043	A	G	0.135517	0.103139	0.0230455	7.73e-06	0.102519	0.950032	126368	+++	0.134034	0.0667863	0.0188372	0.000395	5.93973	0.05131	306117	+++	0.221942	69
	APOE4_pos	rs117618017	15	63277703	T	C	0.13911	0.122063	0.0223252	4.67e-08	0.006921	0.996546	126346	+++	0.137782	0.0761515	0.0182461	3.03e-05	6.11456	0.047015	306114	+++	0.111306	69	rs117618017	APH1B	APH1B
	APOE4_pos	rs75763893	15	63279621	T	C	0.137009	0.117314	0.0225021	1.89e-07	0.022885	0.988623	126375	+++	0.135886	0.0738126	0.0183724	5.94e-05	6.42658	0.040224	306123	-++	0.134249	69
	APOE4_pos	rs76855300	15	63303679	C	T	0.134412	0.118624	0.0228562	2.15e-07	0.03822	0.981072	126373	+++	0.13334	0.0713257	0.0187021	0.000138	5.91136	0.052043	306120	+++	0.109249	69
	APOE4_pos	rs8026476	15	82259786	C	G	0.072934	-0.134796	0.0294485	4.78e-06	0.13452	0.934952	126372	---	0.073244	-0.012986	0.0238204	0.585666	0.10888	0.947016	306127	---	0.001306	70	rs8026476	EFL1
	APOE4_pos	rs67461403	15	82261218	C	CTT	0.073264	-0.131807	0.0296352	8.8e-06	0.094464	0.953866	126375	---	0.073561	-0.0159231	0.0239702	0.506524	0.121214	0.941193	306127	---	0.002372	70
	APOE4_pos	rs146545918	15	83323666	T	C	0.001249	-1.08902	0.242467	7.18e-06	1.35204	0.508639	126053	---	0.001343	0.203652	0.171981	0.23633	4.59146	0.100688	305719	+-+	1.39e-05	71	rs146545918	BNC1
	APOE4_pos	rs12440535	15	88989865	C	T	0.337869	-0.0786493	0.0162976	1.42e-06	2.51645	0.284158	126374	---	0.340273	0.0140597	0.0132434	0.288382	0.393848	0.821253	306127	+-+	1.02e-05	72
	APOE4_pos	rs12914174	15	88990000	G	A	0.337859	-0.079447	0.0162991	1.11e-06	2.58669	0.274352	126374	---	0.340278	0.0146216	0.0132412	0.269466	0.371287	0.83057	306127	+-+	7.59e-06	72
	APOE4_pos	rs1810223	15	88990842	C	T	0.338148	-0.0809086	0.0163105	7.16e-07	2.75974	0.251611	126360	---	0.340596	0.0148305	0.0132452	0.262827	0.344489	0.841774	306124	+-+	5.28e-06	72
	APOE4_pos	rs872085	15	88991705	A	C	0.338647	-0.0796841	0.0162896	1.02e-06	3.1034	0.211887	126372	---	0.340993	0.0152354	0.0132425	0.249923	0.372586	0.83003	306124	+-+	6.23e-06	72
	APOE4_pos	rs939588	15	88991761	G	A	0.338651	-0.0793019	0.0162899	1.15e-06	3.31491	0.190623	126372	---	0.34099	0.015258	0.0132415	0.249184	0.316156	0.853783	306128	+-+	6.75e-06	72
	APOE4_pos	rs12907325	15	88991796	G	A	0.338652	-0.0796256	0.0162914	1.04e-06	3.03509	0.219249	126369	---	0.340994	0.0152698	0.0132415	0.248816	0.311356	0.855835	306129	+-+	6.27e-06	72
	APOE4_pos	rs1980082	15	88992755	C	T	0.338708	-0.0797967	0.0162914	9.85e-07	2.82051	0.244081	126371	---	0.341011	0.0158507	0.0132438	0.231349	0.341869	0.842877	306128	+-+	5.3e-06	72
	APOE4_pos	rs34757735	15	88992979	T	C	0.338431	-0.0792088	0.016291	1.18e-06	2.98042	0.225325	126373	---	0.340742	0.0159708	0.0132445	0.227856	0.359831	0.835341	306129	+-+	5.89e-06	72
	APOE4_pos	rs12898320	15	88993426	G	A	0.338253	-0.0790097	0.0162939	1.26e-06	2.97939	0.225442	126375	---	0.340533	0.0166073	0.0132497	0.210037	0.509474	0.77512	306126	+-+	5.37e-06	72
	APOE4_pos	rs59173781	15	88993983	G	A	0.338283	-0.0779875	0.0162989	1.74e-06	3.35206	0.187115	126373	---	0.340567	0.0162768	0.0132509	0.219294	0.485655	0.784407	306128	+-+	7.31e-06	72
	APOE4_pos	rs59815567	15	88994194	AAG	A	0.339533	-0.0777616	0.0163147	1.91e-06	3.9464	0.139012	126338	-+-	0.341931	0.0171078	0.0132599	0.196964	0.349023	0.839867	306086	+-+	6.5e-06	72
	APOE4_pos	rs12442026	15	88994405	C	T	0.338214	-0.0784665	0.0163019	1.51e-06	3.26346	0.195591	126371	---	0.340502	0.0164372	0.013252	0.214823	0.565455	0.753725	306128	+-+	6.35e-06	72
	APOE4_pos	rs58092974	15	89006052	G	A	0.332767	-0.0823332	0.0163519	4.87e-07	3.18526	0.20339	126373	---	0.335376	0.0240495	0.0132992	0.070562	1.63488	0.441561	306125	+-+	4.57e-07	72
	APOE4_pos	rs73480124	15	89006827	G	T	0.334968	-0.0811526	0.0163417	6.96e-07	3.65071	0.16116	126269	-+-	0.337355	0.0204044	0.0132697	0.12412	1.20106	0.548521	306114	+-+	1.43e-06	72
	APOE4_pos	rs62024828	15	89006851	C	T	0.334904	-0.0808002	0.0163438	7.8e-07	3.97292	0.13718	126284	-+-	0.337355	0.0205759	0.0132686	0.120962	1.12025	0.571138	306118	+-+	1.49e-06	72
	APOE4_pos	rs34030916	15	89006946	C	A	0.333731	-0.0809216	0.0163356	7.42e-07	3.4326	0.17973	126370	-+-	0.336019	0.0213426	0.0132869	0.108207	1.30781	0.520012	306126	+-+	1.22e-06	72
	APOE4_pos	rs34869550	15	89006976	G	C	0.332994	-0.0813315	0.0163483	6.65e-07	3.29825	0.192218	126372	---	0.33549	0.0210068	0.0132979	0.114167	1.25215	0.534685	306123	+-+	1.22e-06	72
	APOE4_pos	rs34057547	15	89006997	T	C	0.332169	-0.0913174	0.0172369	1.2e-07	0.835095	0.360803	123392	-?-	0.334608	0.0244331	0.0137951	0.076543	0.780695	0.376929	302859	+?+	1.61e-07	72	rs34057547	ABHD2
	APOE4_pos	rs34012265	15	89007000	T	C	0.3333	-0.080514	0.0163479	8.59e-07	3.27169	0.194788	126369	---	0.335556	0.0217331	0.013296	0.102138	1.40418	0.495549	306124	+-+	1.24e-06	72
	APOE4_pos	rs62024830	15	89007208	A	T	0.334286	-0.0820531	0.0163234	5.09e-07	3.13519	0.208546	126371	---	0.336734	0.0198869	0.0132749	0.134101	1.09541	0.578276	306125	+-+	1.29e-06	72
	APOE4_pos	rs62024831	15	89007216	C	T	0.334216	-0.0822681	0.0163227	4.74e-07	3.18261	0.203659	126372	---	0.336677	0.0204632	0.0132752	0.123197	1.15757	0.56058	306125	+-+	1.06e-06	72
	APOE4_pos	rs59182275	15	89007226	G	C	0.334824	-0.0825026	0.016314	4.34e-07	3.15564	0.206424	126371	---	0.337244	0.0205827	0.0132679	0.120819	1.12739	0.569102	306123	+-+	9.64e-07	72
	APOE4_pos	rs4932461	15	89008133	C	T	0.334786	-0.081414	0.0163125	6.12e-07	3.57489	0.167387	126375	-+-	0.337195	0.0207522	0.0132696	0.117836	1.17291	0.556296	306128	+-+	1.2e-06	72
	APOE4_pos	rs9806586	15	89008624	A	C	0.334781	-0.0816505	0.0163205	5.75e-07	3.40787	0.181967	126369	---	0.337205	0.0205837	0.0132708	0.120882	1.26797	0.530475	306120	+-+	1.19e-06	72
	APOE4_pos	rs9806616	15	89008695	G	A	0.334739	-0.0808294	0.0163178	7.42e-07	3.89709	0.142481	126366	-+-	0.337163	0.0202555	0.013272	0.126957	1.29093	0.524419	306127	+-+	1.57e-06	72
	APOE4_pos	rs7177940	15	89009060	C	G	0.334387	-0.0805357	0.0163302	8.3e-07	3.66023	0.160395	126372	-+-	0.336903	0.0210244	0.013281	0.113406	1.24593	0.536352	306123	+-+	1.42e-06	72
	APOE4_pos	rs8031482	15	89012602	G	A	0.304373	-0.0823474	0.0167217	8.61e-07	3.4391	0.179147	126375	---	0.306753	0.0203858	0.0136003	0.133882	2.16925	0.338029	306127	+-+	1.91e-06	72
	APOE4_pos	rs8041319	15	89013450	C	T	0.318704	-0.0774017	0.0165528	2.97e-06	4.51727	0.104493	126373	-+-	0.321251	0.0247687	0.0134462	0.065477	2.29773	0.316996	306128	+-+	1.69e-06	72
	APOE4_pos	rs12593239	15	89015030	T	G	0.304397	-0.0800589	0.0167113	1.69e-06	3.33302	0.188906	126375	---	0.306776	0.0193309	0.0135937	0.154998	2.24514	0.325442	306126	+-+	4.02e-06	72
	APOE4_pos	rs6496548	15	89017992	T	C	0.294778	-0.0807427	0.016837	1.65e-06	4.44473	0.108353	126373	-+-	0.297154	0.0162276	0.013697	0.236095	1.26042	0.532479	306127	+-+	8.02e-06	72
	APOE4_pos	rs8051366	16	10917522	T	C	0.30134	0.0756315	0.0169842	8.58e-06	2.96401	0.227182	126286	+++	0.303407	-0.020115	0.0137539	0.143594	0.496036	0.780346	306002	---	1.2e-05	73
	APOE4_pos	rs7404786	16	10918693	G	C	0.426722	0.0704305	0.0156728	7.1e-06	1.95024	0.377147	126374	+++	0.428635	-0.0210582	0.0127378	0.098289	0.089748	0.956118	306128	---	5.98e-06	73
	APOE4_pos	rs8056269	16	10918710	G	C	0.426702	0.0702143	0.0156731	7.57e-06	1.9802	0.371539	126375	+++	0.428672	-0.0211593	0.0127395	0.096729	0.106928	0.94794	306128	---	6.16e-06	73
	APOE4_pos	rs8057835	16	10918838	T	C	0.425856	0.070697	0.0156942	6.74e-06	1.77016	0.41268	126374	+++	0.4283	-0.0218193	0.0127523	0.087082	0.083358	0.959178	306128	---	4.83e-06	73	rs8057835	CIITA
	APOE4_pos	rs8061772	16	30108204	C	A	0.142202	0.101269	0.0224465	6.53e-06	1.69697	0.428063	125670	+++	0.141537	0.00897659	0.0182847	0.623495	1.30297	0.521271	305023	++-	0.00144	74	rs8061772	GDPD3	DOC2A/TAOK2
	APOE4_pos	rs9939286	16	31150982	T	G	0.362956	-0.0805671	0.0164678	1.01e-06	0.460469	0.794347	125669	---	0.363116	-0.0401691	0.013403	0.002736	0.839312	0.657273	305022	---	0.057102	75
	APOE4_pos	rs7190802	16	31152210	G	T	0.36586	-0.0804901	0.0164345	9.87e-07	0.101409	0.95056	125671	---	0.366219	-0.0437575	0.0133769	0.001077	0.828195	0.660936	305024	---	0.083026	75	rs7190802	PRSS36	KAT8/VKORC1
	APOE4_pos	rs57611503	16	31154474	A	G	0.517273	0.0703774	0.015803	8.57e-06	0.990862	0.609308	125668	+++	0.516905	0.0356847	0.0128957	0.005669	0.870174	0.647208	305021	+++	0.088972	75
	APOE4_pos	rs12102776	16	31154707	T	C	0.366977	-0.0790594	0.0163975	1.45e-06	0.054528	0.973104	125671	---	0.367423	-0.0446198	0.0133342	0.000824	0.678825	0.712189	305025	---	0.103193	75
	APOE4_pos	rs4889625	16	31155858	A	G	0.366226	-0.0801878	0.0164215	1.06e-06	0.117667	0.942864	125669	---	0.366569	-0.0449409	0.0133599	0.000773	0.678992	0.712129	305022	---	0.095914	75
	APOE4_pos	rs78753626	16	62341154	T	C	0.0007	-1.26878	0.281037	6.43e-06	3.16989	0.204959	125382	---	0.000668	-0.361565	0.234766	0.123526	0.186449	0.910989	304381	---	0.013254	76	rs78753626	CDH8
	APOE4_pos	rs117009888	16	63238011	G	A	0.008285	-0.397512	0.0885226	7.21e-06	2.15456	0.340521	126344	---	0.008299	-0.104273	0.0718269	0.146563	1.58164	0.453473	306054	-+-	0.01012	77	rs117009888
	APOE4_pos	rs59118134	17	4911242	A	G	0.177765	0.0984317	0.0200819	9.68e-07	1.88572	0.389513	126358	+++	0.177125	0.0176513	0.016346	0.280191	0.372814	0.829936	306118	+-+	0.001818	78
	APOE4_pos	rs8080668	17	4914422	C	A	0.178419	0.100013	0.0200486	6.2e-07	2.62556	0.269071	126375	+++	0.177825	0.0216225	0.0163167	0.185093	0.35904	0.835671	306129	+-+	0.002434	78	rs8080668	CHRNE	SCIMP/RABEP1/CHRNE
	APOE4_pos	rs112820199	17	39908918	A	T	0.005594	0.474615	0.105968	7.61e-06	1.60771	0.447599	126102	+++	0.005437	0.0442924	0.0895571	0.620925	9.73395	0.007697	305818	+-+	0.001933	79	rs112820199	GSDMB
	APOE4_pos	rs559731055	17	41194494	C	A	0.001764	-0.925909	0.198838	3.27e-06	4.9464	0.084315	126001	-+-	0.00182	-0.221641	0.161893	0.170963	1.13202	0.567786	305231	+--	0.006036	80	rs559731055	KRTAP9-1
	APOE4_pos	rs616338	17	49219935	T	C	0.011243	0.360355	0.0730092	8.13e-07	1.41485	0.492913	125635	+++	0.010976	0.294022	0.0620464	2.19e-06	3.6022	0.165117	305200	+++	0.488753	81	rs616338	ABI3	ABI3
	APOE4_pos	rs6504163	17	63468418	C	T	0.372258	-0.0718032	0.0159863	7.17e-06	0.438315	0.803195	126374	---	0.374463	-0.0532911	0.0130125	4.26e-05	1.26154	0.532182	306129	---	0.369123	82
	APOE4_pos	rs4968782	17	63471115	G	A	0.379377	-0.0736519	0.0158711	3.53e-06	1.11709	0.572042	126365	---	0.381781	-0.0520978	0.0129303	5.66e-05	1.33561	0.512834	306119	---	0.292389	82
	APOE4_pos	rs4459609	17	63471587	C	A	0.378792	-0.0717742	0.0158738	6.23e-06	0.962745	0.617935	126375	---	0.381169	-0.0510744	0.0129296	7.89e-05	1.25595	0.533671	306128	---	0.311959	82
	APOE4_pos	rs4292	17	63476980	C	T	0.374021	-0.0732623	0.0160198	4.87e-06	0.786676	0.674801	126132	---	0.37689	-0.0504579	0.0129975	0.000105	1.01223	0.602832	306090	---	0.268964	82
	APOE4_pos	rs4295	17	63478937	C	G	0.374148	-0.0731633	0.0159443	4.53e-06	1.08729	0.580629	126374	---	0.376959	-0.052747	0.0129857	4.92e-05	0.939152	0.625267	306129	---	0.320777	82
	APOE4_pos	rs4308	17	63482264	A	G	0.372686	-0.0728127	0.0159567	5.11e-06	0.84737	0.65463	126374	---	0.375404	-0.0537996	0.0130083	3.58e-05	0.913978	0.633187	306128	---	0.355723	82
	APOE4_pos	rs4309	17	63482562	T	C	0.433131	0.0741135	0.0155382	1.88e-06	1.64947	0.438351	126375	+++	0.431109	0.0456701	0.0126458	0.000307	0.150791	0.927376	306128	+++	0.155657	82	rs4309	ACE	ACE
	APOE4_pos	rs59537601	18	4059277	C	T	0.038002	0.193822	0.042279	4.62e-06	1.72711	0.18878	123392	+?+	0.038254	0.061619	0.0334121	0.065163	0.010547	0.918201	302855	+?+	0.014175	83	rs59537601	DLGAP1
	APOE4_pos	rs76736885	18	4062822	A	C	0.038025	0.179632	0.0400177	7.26e-06	2.55501	0.278731	126370	+++	0.038303	0.0546293	0.032057	0.088359	0.388748	0.82335	306119	+-+	0.014793	83
	APOE4_pos	rs112277489	18	4065270	G	A	0.037574	0.182689	0.0402041	5.6e-06	2.52676	0.282696	126372	+++	0.037816	0.0548196	0.0322352	0.089018	0.369503	0.831311	306122	+-+	0.013107	83
	APOE4_pos	rs112452060	18	4067503	G	C	0.037548	0.180217	0.0402047	7.48e-06	2.64262	0.266786	126369	+++	0.037787	0.0543745	0.0322499	0.09179	0.434285	0.804815	306118	+-+	0.014643	83
	APOE4_pos	rs150004608	18	4069714	T	C	0.037634	0.183798	0.0401898	4.87e-06	2.60231	0.272217	126371	+++	0.037848	0.049842	0.0322329	0.122022	0.358305	0.835978	306124	+-+	0.009337	83
	APOE4_pos	rs142252109	18	4070184	C	T	0.038062	0.178863	0.0399804	7.79e-06	2.31559	0.314178	126374	+++	0.038327	0.0474741	0.0320689	0.138761	0.637556	0.727037	306124	+-+	0.010379	83
	APOE4_pos	rs141934986	18	4076630	T	A	0.037985	0.188967	0.0423525	8.24e-06	1.87714	0.17066	123392	+?+	0.038201	0.051893	0.0334903	0.121256	0.010295	0.919183	302855	+?+	0.011146	83
	APOE4_pos	rs8100672	19	1021638	T	C	0.265319	0.0824736	0.0176261	2.93e-06	1.48615	0.475648	125576	+++	0.264305	0.0816795	0.0143766	1.37e-08	2.63103	0.268335	304793	+++	0.972121	84
	APOE4_pos	rs11670349	19	1036692	T	C	0.165975	0.0988023	0.0219965	7.17e-06	1.56207	0.211362	122594	+?+	0.166361	0.113309	0.0176746	1.5e-10	1.10699	0.292738	301526	+?+	0.607203	84
	APOE4_pos	rs11670373	19	1036705	T	C	0.16588	0.0989363	0.0220006	6.99e-06	1.63114	0.201545	122594	+?+	0.16623	0.113786	0.0176821	1.28e-10	1.07962	0.298783	301526	+?+	0.598846	84
	APOE4_pos	rs111278892	19	1039324	G	C	0.154125	0.0983818	0.0215206	4.91e-06	1.90512	0.385753	125575	+++	0.154089	0.118103	0.0175703	1.86e-11	1.80456	0.405643	304796	+++	0.4778	84
	APOE4_pos	rs72973584	19	1046077	T	C	0.113729	0.117509	0.0244403	1.55e-06	8.95009	0.01139	125576	+++	0.11505	0.111687	0.0199044	2.06e-08	0.040129	0.980135	304792	+++	0.85344	84
	APOE4_pos	19:1046580:TG:T	19	1046580	T	TG	0.216323	0.105869	0.0203228	1.93e-07	1.8223	0.177039	122594	+?+	0.217245	0.119441	0.0162394	1.99e-13	1.55835	0.211906	301526	+?+	0.60188	84	19:1046580:TG:T	ABCA7	ABCA7
	APOE4_pos	rs9282562	19	1051138	C	CTG	0.110164	0.126683	0.0262743	1.45e-06	8.32635	0.003907	122594	+?+	0.111356	0.123403	0.021056	4.74e-09	0.318546	0.572483	301524	+?+	0.922367	84
	APOE4_pos	rs4147933	19	1064566	G	A	0.042227	-0.187731	0.0413781	5.79e-06	0.781945	0.376547	122592	-?-	0.042303	-0.12358	0.0330989	0.00019	1.61177	0.204242	301513	-?-	0.226	84
	APOE4_pos	rs193200925	19	19807816	T	G	0.044206	0.175778	0.0384236	4.84e-06	0.401735	0.818021	126215	+++	0.04427	0.047249	0.0314177	0.132598	0.126963	0.938492	305598	+++	0.009628	85	rs193200925	ZNF506
	APOE4_pos	rs111331247	19	33583630	T	C	0.004361	-0.502345	0.112392	7.95e-06	0.007745	0.996135	126366	---	0.004561	0.0269428	0.084473	0.74977	0.685289	0.709891	306112	+-+	0.000168	86
	APOE4_pos	rs112230537	19	33642865	T	C	0.004307	-0.515428	0.113909	6.13e-06	0.242904	0.885634	126368	---	0.004446	0.0751594	0.0877169	0.391532	0.185073	0.911616	306110	+++	4.04e-05	86	rs112230537	CHST8
	APOE4_pos	rs147211387	19	44758498	A	G	0.02153	-0.284817	0.0586415	1.21e-06	1.55756	0.212024	123388	-?-	0.010701	0.0292986	0.0697286	0.674373	1.66233	0.19729	302847	-?+	0.000569	87	rs147211387	BCL3	APOE
	APOE4_pos	rs9304690	19	49950060	T	C	0.246858	0.0807585	0.0179707	7.09e-06	0.080972	0.960323	126373	+++	0.246235	0.0330479	0.0145542	0.023189	0.194158	0.907484	306128	+++	0.039114	88	rs9304690	ENSG00000269179	SIGLEC11
	APOE4_pos	rs62126307	19	49950829	T	G	0.247641	0.079879	0.0179329	8.53e-06	0.137754	0.933441	126375	+++	0.246974	0.0322571	0.014532	0.026459	0.181868	0.913078	306129	+++	0.039115	88
	APOE4_pos	rs10405621	19	49952094	T	C	0.247857	0.0800599	0.0179218	8.04e-06	0.132627	0.935837	126374	+++	0.24714	0.0322067	0.0145267	0.026639	0.183242	0.912451	306126	+++	0.038073	88
	APOE4_pos	rs78276164	19	54130712	T	A	0.17309	0.0995041	0.0209317	2.03e-06	2.11659	0.347048	125730	+++	0.172494	-0.00864425	0.0169655	0.61041	1.01659	0.60152	305309	-++	6.03e-05	89	rs78276164	PRPF31	LILRB2
	APOE4_pos	rs113848927	20	9894358	A	G	0.012287	0.346583	0.0739529	2.82e-06	0.919401	0.631473	126370	+++	0.012038	-0.0751784	0.0601329	0.211205	0.793156	0.672618	306118	---	9.78e-06	90	rs113848927	PAK5
	APOE4_pos	rs113063827	20	19977414	TG	T	0.442123	-0.0697113	0.0157082	9.21e-06	3.97549	0.137004	126375	---	0.439481	0.0231128	0.0127272	0.069377	0.107135	0.947842	306129	+++	4.47e-06	91
	APOE4_pos	rs199577	20	19977659	C	T	0.442008	-0.0709269	0.0156651	6.05e-06	4.12835	0.126923	126370	---	0.439404	0.021092	0.012689	0.096466	0.071365	0.964947	306124	+++	5.08e-06	91
	APOE4_pos	rs199578	20	19977731	G	A	0.442027	-0.070987	0.0156624	5.92e-06	4.10351	0.128509	126374	---	0.439427	0.0209432	0.0126887	0.098832	0.058312	0.971265	306125	+++	5.17e-06	91
	APOE4_pos	rs199579	20	19978363	G	A	0.442034	-0.0710407	0.0156578	5.79e-06	3.76038	0.152561	126375	---	0.43939	0.0221733	0.0126863	0.0805	0.050603	0.975016	306128	+++	3.79e-06	91
	APOE4_pos	rs199581	20	19979485	A	T	0.440664	-0.0700073	0.0156639	7.96e-06	3.94996	0.138764	126371	---	0.438034	0.023235	0.0126941	0.067203	0.026875	0.986653	306126	+++	3.81e-06	91
	APOE4_pos	rs199582	20	19979522	C	A	0.438287	-0.0698915	0.0156877	8.5e-06	3.91607	0.141136	126370	---	0.435404	0.0237497	0.0127165	0.061826	0.051212	0.974719	306126	+++	3.59e-06	91
	APOE4_pos	rs199583	20	19979540	C	T	0.438315	-0.0699955	0.0156877	8.24e-06	3.92762	0.140323	126372	---	0.435451	0.0233796	0.0127144	0.065951	0.042015	0.979212	306126	+++	3.82e-06	91
	APOE4_pos	rs199584	20	19979551	G	T	0.438341	-0.0696266	0.0156873	9.19e-06	4.12717	0.126998	126369	---	0.435466	0.0233678	0.0127139	0.066077	0.032587	0.983839	306128	+++	4.18e-06	91
	APOE4_pos	rs199586	20	19980359	G	A	0.441137	-0.0696031	0.0156174	8.44e-06	3.52986	0.171199	126373	---	0.438453	0.0229956	0.0126566	0.069244	0.035946	0.982187	306127	+++	4.16e-06	91
	APOE4_pos	rs199589	20	19980811	C	A	0.440636	-0.074786	0.0164405	5.47e-06	2.53675	0.111224	123392	-?-	0.437747	0.0228226	0.013099	0.081459	0.006377	0.936351	302859	+?+	3.48e-06	91
	APOE4_pos	rs199590	20	19980844	A	G	0.440685	-0.0740158	0.0164394	6.82e-06	2.58569	0.107833	123392	-?-	0.437795	0.0221	0.0130974	0.091537	0.00054	0.981459	302859	+?+	4.88e-06	91
	APOE4_pos	rs199593	20	19981148	A	G	0.44017	-0.0689632	0.0155869	9.8e-06	3.64295	0.161787	126375	---	0.437325	0.0234577	0.0126239	0.063152	0.00013	0.999935	306126	+++	4.13e-06	91
	APOE4_pos	rs199594	20	19981328	G	A	0.439928	-0.06984	0.0155988	7.67e-06	3.7816	0.150951	126374	---	0.437037	0.023653	0.0126343	0.061201	0.000309	0.999846	306128	+++	3.25e-06	91
	APOE4_pos	rs199595	20	19981347	T	C	0.439782	-0.0696009	0.0156007	8.26e-06	3.76793	0.151986	126372	---	0.436886	0.0237185	0.0126347	0.060497	0.000175	0.999913	306127	+++	3.4e-06	91
	APOE4_pos	rs199600	20	19985873	A	C	0.436945	-0.0714799	0.0156283	4.86e-06	2.75068	0.252753	126375	---	0.433993	0.0228617	0.0126671	0.071113	0.146963	0.929154	306125	+++	2.78e-06	91	rs199600	RIN2
	APOE4_pos	rs199602	20	19986978	T	A	0.439329	-0.0704804	0.0156201	6.51e-06	3.37139	0.185315	126371	---	0.436314	0.022323	0.0126584	0.077823	0.113524	0.944819	306126	+++	3.97e-06	91
	APOE4_pos	rs139689639	20	38381550	G	A	0.006993	-0.431171	0.0972614	9.42e-06	0.180191	0.913844	126369	---	0.006854	0.0162689	0.0802271	0.83929	1.47519	0.478263	306115	--+	0.00039	92	rs139689639	LBP
	APOE4_pos	rs6069736	20	56408019	T	C	0.087258	-0.133713	0.0274623	1.14e-06	4.37008	0.112473	126375	---	0.089326	-0.103733	0.0219928	2.44e-06	2.79182	0.247608	306129	---	0.394137	93
	APOE4_pos	rs6024860	20	56408730	G	A	0.271852	-0.0847097	0.0175352	1.38e-06	0.922627	0.630455	126373	---	0.273504	-0.0390444	0.0141716	0.005882	0.38655	0.824255	306128	---	0.042839	93
	APOE4_pos	rs1884913	20	56409008	C	G	0.236269	-0.0815604	0.0182476	7.94e-06	1.50334	0.471578	126373	---	0.238168	-0.045171	0.0147296	0.002173	1.49521	0.4735	306129	---	0.120713	93
	APOE4_pos	rs6024861	20	56409084	A	G	0.085778	-0.134692	0.0276841	1.16e-06	6.54129	0.037982	126372	---	0.087941	-0.0993807	0.0221495	7.33e-06	2.34142	0.310147	306127	---	0.319251	93
	APOE4_pos	rs17462136	20	56412160	C	G	0.086673	-0.134809	0.0275791	1.04e-06	6.6565	0.035856	126374	---	0.088798	-0.102692	0.0220711	3.33e-06	2.04975	0.358841	306128	---	0.363234	93
	APOE4_pos	rs73156368	20	56413016	T	C	0.086483	-0.131948	0.0275703	1.73e-06	6.53539	0.038094	126375	---	0.088605	-0.0993166	0.0220751	6.92e-06	2.11007	0.348181	306123	---	0.355535	93
	APOE4_pos	rs6014722	20	56414777	A	T	0.086605	-0.134888	0.0275811	1.02e-06	6.50068	0.038761	126374	---	0.088736	-0.100783	0.0220771	5.07e-06	2.1801	0.336199	306127	---	0.334361	93
	APOE4_pos	rs6069737	20	56420643	T	C	0.0861	-0.135135	0.0276514	1.04e-06	6.20921	0.044842	126374	---	0.08822	-0.0982293	0.0221637	9.46e-06	2.36842	0.305988	306123	---	0.297666	93
	APOE4_pos	rs6024870	20	56422512	A	G	0.085825	-0.134347	0.0276834	1.24e-06	6.40841	0.040591	126374	---	0.087947	-0.0958635	0.0221816	1.57e-05	2.22888	0.328098	306128	---	0.277979	93
	APOE4_pos	rs6014724	20	56423488	G	A	0.087621	-0.130334	0.0273882	1.98e-06	4.7437	0.093308	126375	---	0.089628	-0.0998115	0.0219705	5.63e-06	2.58535	0.274536	306129	---	0.38468	93
	APOE4_pos	rs718022	20	56428409	A	G	0.084564	-0.128075	0.0278618	4.36e-06	5.78297	0.055494	126374	---	0.086813	-0.0953596	0.0223044	1.93e-05	2.38044	0.304154	306127	---	0.359311	93
	APOE4_pos	rs56012565	20	56430168	A	G	0.084704	-0.124216	0.0278358	8.22e-06	5.15222	0.076069	126375	---	0.086912	-0.0948614	0.0222772	2.09e-05	2.65855	0.264669	306128	---	0.410305	93
	APOE4_pos	rs76842328	20	56437936	C	T	0.083926	-0.140961	0.0279277	4.57e-07	4.20285	0.122282	126373	---	0.086166	-0.0871343	0.0223485	9.75e-05	2.33133	0.311716	306127	---	0.132352	93
	APOE4_pos	rs927174	20	56440110	C	A	0.083743	-0.141136	0.0278903	4.27e-07	4.83325	0.089222	126375	---	0.085932	-0.0869696	0.0223483	0.000101	2.3657	0.306404	306128	---	0.129614	93
	APOE4_pos	rs7274581	20	56443204	C	T	0.08375	-0.140475	0.0278669	4.72e-07	4.84696	0.088613	126371	---	0.085885	-0.0868485	0.0223468	0.000103	2.2769	0.320315	306122	---	0.133263	93
	APOE4_pos	rs113902203	20	56443413	G	A	0.083579	-0.140061	0.0279089	5.31e-07	4.67931	0.096361	126309	---	0.085738	-0.0865758	0.022378	0.00011	1.91627	0.383609	306043	---	0.134859	93
	APOE4_pos	rs16979933	20	56445501	C	T	0.081795	-0.13571	0.0281209	1.42e-06	5.02028	0.081257	126373	---	0.083862	-0.0927855	0.0225342	3.87e-05	2.6339	0.267951	306125	---	0.233577	93
	APOE4_pos	rs6024881	20	56445633	G	T	0.10362	-0.112505	0.0252745	8.65e-06	3.98978	0.136029	126373	---	0.105902	-0.0586837	0.0202874	0.003833	1.48284	0.476436	306127	---	0.096783	93
	APOE4_pos	rs6069749	20	56446519	T	C	0.079114	-0.152805	0.0284894	8.34e-08	5.88261	0.052797	126374	---	0.081188	-0.0906416	0.022803	7.11e-05	2.24304	0.325785	306127	---	0.08848	93	rs6069749	CASS4	CASS4
	APOE4_pos	rs113221226	20	56449045	A	G	0.077441	-0.152964	0.0287798	1.09e-07	5.83933	0.053952	126374	---	0.079315	-0.10212	0.0230581	9.6e-06	1.46484	0.480745	306127	---	0.167967	93
	APOE4_pos	rs6024883	20	56450321	T	G	0.077565	-0.152352	0.0287436	1.18e-07	5.57182	0.061673	126375	---	0.079342	-0.102294	0.0230388	9.12e-06	1.564	0.457489	306128	---	0.174165	93
	APOE4_pos	rs6064396	20	56465481	A	G	0.064138	-0.155018	0.0317932	1.1e-06	3.17133	0.204811	126367	---	0.065753	-0.107757	0.0257771	2.94e-05	2.39405	0.302092	306127	---	0.248205	93
	APOE4_pos	rs138910007	20	57186185	G	A	0.005531	-0.482416	0.10828	8.5e-06	2.86892	0.238244	126371	---	0.005675	-0.0475309	0.0852242	0.577061	0.281994	0.868492	306112	---	0.001607	94	rs138910007	BMP7	CASS4
	APOE4_pos	rs1493098	21	17346325	C	A	0.053906	-0.161099	0.0363034	9.22e-06	0.286567	0.592429	123392	-?-	0.053341	-0.00506581	0.0287987	0.860353	2.61018	0.10618	302859	+?-	0.000764	95	rs1493098	CXADR
	APOE4_pos	rs5770995	22	50725681	C	G	0.451599	0.0703727	0.015761	8.12e-06	1.67603	0.432569	125576	+++	0.451724	0.00275121	0.0128199	0.830066	1.15388	0.561615	304796	++-	0.000878	96
	APOE4_pos	rs5770996	22	50725687	T	C	0.45599	0.072782	0.01576	3.93e-06	1.52999	0.465337	125575	+++	0.455866	0.00161869	0.0128091	0.899419	1.3395	0.511835	304796	++-	0.000461	96	rs5770996	SHANK3
	APOE4_neg	rs11260658	1	5602804	T	C	0.459146	-0.0168898	0.0169416	0.318779	0.001441	0.969715	123392	-?-	0.460709	-0.0604211	0.0135596	8.47e-06	0.008701	0.925683	302859	-?-	0.04487	1	rs11260658	NPHP4
	APOE4_neg	rs188101458	1	21844728	T	C	0.01126	-0.00772778	0.0760758	0.919069	2.48252	0.289019	126372	++-	0.011609	-0.276755	0.0624739	9.56e-06	1.27042	0.529824	306121	---	0.006295	2
	APOE4_neg	rs138311108	1	21859173	T	C	0.010204	-0.0107324	0.0776943	0.890113	2.93004	0.231073	126371	++-	0.010452	-0.285294	0.0641951	8.95e-06	1.4829	0.476423	306120	-+-	0.006461	2	rs138311108	HSPG2
	APOE4_neg	rs2096440	1	67950757	G	A	0.503233	-0.0121829	0.0155153	0.43233	0.133583	0.93539	126375	---	0.504594	0.0561894	0.0126189	8.59e-06	2.61313	0.270748	306128	+++	0.000633	3
	APOE4_neg	rs1892521	1	67950838	A	G	0.505608	-0.0135352	0.0155108	0.382862	0.191175	0.908839	126373	---	0.506871	0.0569945	0.0126159	6.34e-06	3.47923	0.175588	306127	+++	0.000422	3	rs1892521	DIRAS3
	APOE4_neg	rs148912593	1	83814298	T	C	0.002506	-0.203772	0.169112	0.2282	3.46352	0.062737	122968	+?-	0.00262	0.688889	0.134758	3.25e-07	0.689776	0.406241	302350	+?+	3.7e-05	4	rs148912593	TTLL7
	APOE4_neg	rs528031458	1	86335106	A	G	0.002287	0.0841757	0.171556	0.623689	1.69639	0.428187	125618	++-	0.002251	-0.654253	0.144008	5.62e-06	1.43358	0.488317	304563	---	0.000983	5	rs528031458	ODF2L
	APOE4_neg	rs180822424	1	97055173	T	C	0.006025	-0.091554	0.100191	0.36082	0.205927	0.90216	126343	---	0.005613	0.393598	0.0874082	6.8e-06	0.014365	0.992843	306051	+++	0.000265	6	rs180822424	DPYD
	APOE4_neg	rs150583302	1	152257977	T	TC	0.015755	0.0320286	0.0646501	0.62033	0.517673	0.771949	126369	+-+	0.015748	0.230566	0.0520078	9.41e-06	2.7266	0.255815	306116	+++	0.01674	7	rs150583302	HRNR
	APOE4_neg	rs143823981	1	200383522	T	C	0.00606	-0.107828	0.103762	0.298703	2.16988	0.337922	126369	+--	0.005775	-0.377998	0.0849277	8.67e-06	3.61105	0.164388	306109	---	0.043934	8	rs143823981	ZNF281	KIF21B
	APOE4_neg	rs4844600	1	207505962	A	G	0.191026	0.123749	0.0205174	1.67e-09	0.697555	0.403606	123392	+?+	0.189187	0.0737253	0.0164324	7.34e-06	1.60686	0.204934	302859	+?+	0.057054	9
	APOE4_neg	rs12037841	1	207510847	T	G	0.181563	0.130206	0.0197985	4.98e-11	0.327216	0.849075	126357	+++	0.179424	0.0961053	0.0161542	2.77e-09	3.87279	0.144223	306118	+++	0.182022	9
	APOE4_neg	rs4266886	1	207512441	T	C	0.19137	0.123834	0.0194058	1.81e-10	0.822166	0.662932	126369	+++	0.189263	0.0809171	0.0158364	3.29e-07	4.5032	0.105231	306126	+++	0.086638	9
	APOE4_neg	rs4562624	1	207512620	A	C	0.180989	0.129156	0.0209049	6.68e-10	0.298404	0.584885	123392	+?+	0.179198	0.0891814	0.0167366	1.01e-07	0.957705	0.327766	302859	+?+	0.135488	9
	APOE4_neg	rs6656401	1	207518704	A	G	0.180236	0.130037	0.0209406	5.47e-10	0.33856	0.560662	123392	+?+	0.178348	0.0894924	0.0167714	9.71e-08	0.833288	0.361324	302859	+?+	0.130721	9
	APOE4_neg	rs6661489	1	207524699	T	C	0.189977	0.123046	0.0194675	2.69e-10	0.339572	0.843845	126368	+++	0.187897	0.0837509	0.015869	1.34e-07	4.00334	0.135109	306129	+++	0.117684	9
	APOE4_neg	rs7515905	1	207564732	T	C	0.187607	0.124248	0.019535	2.08e-10	0.272058	0.872817	126370	+++	0.185373	0.083279	0.0159669	1.87e-07	2.72255	0.256334	306125	+++	0.104413	9
	APOE4_neg	rs1752684	1	207573951	A	G	0.183592	0.12504	0.0196678	2.12e-10	0.350811	0.839117	126372	+++	0.181295	0.0894348	0.0160722	2.69e-08	2.73266	0.255041	306128	+++	0.160961	9
	APOE4_neg	rs679515	1	207577223	T	C	0.18032	0.128907	0.0198304	8.28e-11	0.197039	0.906178	126372	+++	0.177924	0.10026	0.0161956	6.18e-10	3.64969	0.161243	306126	+++	0.263181	9	rs679515	CR1	CR1
	APOE4_neg	rs3818361	1	207611623	A	G	0.184974	0.12156	0.0195979	5.72e-10	0.404701	0.816808	126372	+++	0.182464	0.0903214	0.0160223	1.77e-08	2.94837	0.228965	306129	+++	0.217171	9
	APOE4_neg	rs6701713	1	207612944	A	G	0.185006	0.120655	0.0195918	7.57e-10	0.314092	0.854665	126374	+++	0.182454	0.0905205	0.016022	1.65e-08	2.95491	0.228218	306129	+++	0.23376	9
	APOE4_neg	rs2093761	1	207613197	A	G	0.184257	0.121475	0.0196302	6.27e-10	0.414287	0.812903	126375	+++	0.18183	0.0904246	0.0160514	1.81e-08	2.93294	0.230738	306128	+++	0.220736	9
	APOE4_neg	rs2093760	1	207613483	A	G	0.185004	0.120801	0.0195918	7.22e-10	0.313534	0.854903	126374	+++	0.182471	0.0902054	0.0160238	1.85e-08	2.92387	0.231787	306128	+++	0.226719	9
	APOE4_neg	rs11576522	1	207615924	A	G	0.353992	0.0659741	0.0160704	4.08e-05	1.36326	0.505792	126375	+++	0.350503	0.0612898	0.0130452	2.67e-06	5.02972	0.080874	306128	+++	0.82095	9
	APOE4_neg	rs12036785	1	207619564	C	A	0.354032	0.0663877	0.0160736	3.66e-05	1.39874	0.496899	126372	+++	0.350558	0.0616312	0.0130464	2.35e-06	4.95948	0.083765	306128	+++	0.818272	9
	APOE4_neg	rs2296160	1	207621975	A	G	0.183734	0.120109	0.0196662	1.04e-09	0.294379	0.863131	126373	+++	0.181245	0.0904447	0.0160802	1.91e-08	3.65837	0.160544	306129	+++	0.242892	9
	APOE4_neg	rs61822977	1	207622720	G	A	0.352792	0.0667835	0.0160866	3.34e-05	1.48824	0.475152	126375	+++	0.349289	0.0617882	0.0130554	2.25e-06	4.63442	0.098548	306128	+++	0.809449	9
	APOE4_neg	rs10863417	1	207623552	A	T	0.183421	0.121482	0.0196849	6.98e-10	0.290109	0.864975	126371	+++	0.180946	0.0908329	0.0160946	1.71e-08	3.5704	0.167764	306127	+++	0.228036	9
	APOE4_neg	rs10863418	1	207624893	C	G	0.185174	0.116571	0.0196027	2.81e-09	0.256761	0.879519	126373	+++	0.182797	0.0893945	0.0160016	2.37e-08	3.24672	0.197235	306128	+++	0.282828	9
	APOE4_neg	rs10779335	1	207625349	C	T	0.183708	0.119546	0.0196698	1.26e-09	0.251667	0.881762	126373	+++	0.181244	0.0910338	0.0160823	1.55e-08	3.74907	0.153426	306129	+++	0.261751	9
	APOE4_neg	rs10779336	1	207625371	T	G	0.183679	0.119941	0.0196689	1.11e-09	0.273572	0.872157	126372	+++	0.181213	0.0910922	0.0160807	1.51e-08	3.52475	0.171637	306129	+++	0.256137	9
	APOE4_neg	rs11579070	1	207625796	A	G	0.352864	0.0673904	0.0160937	2.85e-05	1.44617	0.485253	126369	+++	0.349254	0.0613312	0.0130622	2.7e-06	4.80823	0.090345	306125	+++	0.770025	9
	APOE4_neg	rs10863420	1	207626529	A	C	0.183784	0.119726	0.0196721	1.19e-09	0.344691	0.841688	126371	+++	0.181302	0.0915997	0.0160829	1.26e-08	3.49242	0.174434	306128	+++	0.268305	9
	APOE4_neg	rs1830763	1	207627044	C	A	0.183005	0.117678	0.0207993	1.57e-08	0.297848	0.585235	123392	+?+	0.180895	0.0849999	0.0166868	3.58e-07	1.46179	0.226646	302859	+?+	0.220385	9
	APOE4_neg	rs1408078	1	207627210	T	C	0.183555	0.11933	0.0196767	1.36e-09	0.396411	0.820201	126372	+++	0.181083	0.0909169	0.0160888	1.64e-08	3.33171	0.189028	306129	+++	0.26359	9
	APOE4_neg	rs4844610	1	207629207	A	C	0.18045	0.121326	0.0198482	1.01e-09	0.197823	0.905823	126373	+++	0.177837	0.0994923	0.0162181	8.79e-10	4.20929	0.121889	306129	+++	0.394302	9
	APOE4_neg	rs1408077	1	207630796	A	C	0.183597	0.119777	0.0196808	1.19e-09	0.344268	0.841866	126374	+++	0.181106	0.0910228	0.0160924	1.59e-08	3.51699	0.172304	306127	+++	0.258014	9
	APOE4_neg	rs6697005	1	207633385	G	A	0.183384	0.11845	0.0197512	2.07e-09	0.534689	0.765409	126375	+++	0.180836	0.0923741	0.01616	1.12e-08	3.57187	0.16764	306129	+++	0.306852	9
	APOE4_neg	rs11118328	1	207677194	C	T	0.189903	0.106373	0.0195016	5.02e-08	0.117289	0.943042	126371	+++	0.187233	0.084966	0.0159109	9.49e-08	2.9679	0.226741	306122	+++	0.395018	9
	APOE4_neg	rs2236894	1	209639393	T	G	0.379095	-0.00586617	0.016691	0.725257	0.046853	0.828633	123392	-?-	0.379921	0.0595323	0.0133725	8.63e-06	0.094417	0.758635	302859	+?+	0.002239	10	rs2236894	LAMB3
	APOE4_neg	rs113274195	1	228418412	A	G	0.014462	-0.0109457	0.0713716	0.878094	0.61038	0.434645	123385	+?-	0.014141	0.264219	0.057211	3.93e-06	0.000448	0.983104	302840	+?+	0.002638	11
	APOE4_neg	rs111913139	1	228445968	A	G	0.013422	-0.0578124	0.0703127	0.410955	1.9415	0.378798	126366	+--	0.013044	0.269357	0.0580192	3.49e-06	1.36149	0.50624	306109	+++	0.000334	11	rs111913139	H2AW
	APOE4_neg	rs6699667	1	248462828	A	G	0.113724	0.00058283	0.0244599	0.98098	0.246567	0.884013	126368	++-	0.113916	0.0880585	0.0197851	8.68e-06	1.11521	0.57258	306125	+++	0.005462	12
	APOE4_neg	rs6700129	1	248463296	T	G	0.114415	-0.00208317	0.024436	0.932042	0.392488	0.821812	126371	++-	0.114518	0.0892107	0.019753	6.38e-06	1.05838	0.589082	306126	+++	0.003674	12
	APOE4_neg	rs6669232	1	248463441	A	T	0.11978	0.000593824	0.024367	0.980548	0.273717	0.872094	126370	++-	0.120276	0.0918132	0.0196914	3.17e-06	0.932335	0.627402	306125	+++	0.0036	12	rs6669232	OR2T2
	APOE4_neg	rs28857827	1	248463798	C	G	0.114388	-0.00332151	0.0257733	0.897437	0.505328	0.477168	123392	+?-	0.114522	0.0940303	0.0204905	4.52e-06	0.322866	0.569891	302859	+?+	0.003121	12
	APOE4_neg	rs35623826	1	248463831	A	C	0.113944	-0.0012658	0.0244807	0.958747	0.679253	0.712036	126369	++-	0.114008	0.0897977	0.0197989	5.83e-06	1.14351	0.564533	306127	+++	0.003834	12
	APOE4_neg	rs35961259	1	248463969	G	A	0.114514	-0.00153017	0.0244483	0.950076	0.327192	0.849085	126371	++-	0.11467	0.0882526	0.0197569	8.05e-06	1.08926	0.580056	306124	+++	0.004302	12
	APOE4_neg	rs35953807	1	248464089	A	G	0.114535	7.6997e-05	0.0245761	0.997499	0.431318	0.80601	126374	++-	0.114664	0.0887203	0.0197585	7.22e-06	1.09088	0.579587	306124	+++	0.004809	12
	APOE4_neg	rs139931416	1	248464220	C	CTAAT	0.113943	9.89951e-05	0.0245098	0.996775	0.481339	0.786101	126373	++-	0.114041	0.0902757	0.0198185	5.31e-06	1.14101	0.565241	306129	+++	0.004235	12
	APOE4_neg	rs28481290	1	248465825	A	G	0.114476	-0.00131486	0.0244362	0.957071	0.526955	0.768375	126373	++-	0.114583	0.0890918	0.0197589	6.61e-06	1.12299	0.570356	306125	+++	0.004025	12
	APOE4_neg	rs28570177	1	248465943	C	A	0.114082	-0.00373898	0.0244587	0.878483	0.365037	0.833169	126372	++-	0.11416	0.0886691	0.0197827	7.49e-06	1.29428	0.52354	306126	+++	0.003321	12
	APOE4_neg	rs3121121	1	248466040	T	C	0.114591	-0.00431329	0.0257513	0.866961	0.30226	0.582469	123392	+?-	0.114787	0.0929164	0.0204698	5.73e-06	0.323847	0.569305	302859	+?+	0.003133	12
	APOE4_neg	rs28557776	1	248466257	A	G	0.114156	-0.00484572	0.0257982	0.850994	0.290267	0.590049	123392	+?-	0.114291	0.0937125	0.0205045	4.94e-06	0.354212	0.551738	302859	+?+	0.002793	12
	APOE4_neg	rs28415510	1	248466464	C	T	0.114544	-0.00330546	0.0244212	0.892313	0.290194	0.864939	126370	++-	0.114654	0.0873321	0.0197449	9.87e-06	1.1882	0.552058	306126	+++	0.003911	12
	APOE4_neg	rs28459830	1	248466562	A	G	0.114526	-0.00468797	0.0257594	0.855574	0.276499	0.599005	123392	+?-	0.114712	0.0933801	0.0204682	5.14e-06	0.300203	0.583755	302859	+?+	0.002888	12
	APOE4_neg	rs28370558	1	248483250	A	G	0.111588	-0.00574246	0.026173	0.826326	0.385379	0.534738	123392	+?-	0.111477	0.0962761	0.0208484	3.94e-06	0.336353	0.561942	302859	+?+	0.002306	12
	APOE4_neg	rs577875043	2	6225653	G	T	0.00132	0.0189846	0.200047	0.924372	0.446739	0.799819	126238	+--	0.001183	0.788663	0.176562	8.05e-06	0.658403	0.719498	305826	+++	0.003931	13	rs577875043	SOX11
	APOE4_neg	rs77856692	2	21162446	T	C	0.063605	-0.0280353	0.0319823	0.380707	8.74601	0.012613	126373	-++	0.062767	0.120808	0.0262503	4.25e-06	0.189244	0.909717	306126	+++	0.000324	14	rs77856692	TDRD15
	APOE4_neg	rs6545412	2	54500658	T	A	0.15508	-0.0282256	0.0213174	0.185464	6.76146	0.034023	126221	-+-	0.15428	0.0774072	0.017241	7.23e-06	2.38752	0.303079	305614	+++	0.000118	15	rs6545412	SPTBN1
	APOE4_neg	rs61168816	2	77867324	C	G	0.042136	0.0224833	0.0391164	0.565462	1.08388	0.581619	126372	+++	0.042085	-0.145358	0.0317449	4.74e-06	1.2887	0.525002	306123	---	0.000868	16
	APOE4_neg	rs1487027	2	77867583	G	C	0.043058	0.0111555	0.0387231	0.773284	1.21647	0.544312	126371	++-	0.042847	-0.140375	0.0314648	8.26e-06	1.91858	0.383165	306122	---	0.002399	16
	APOE4_neg	rs1487028	2	77867757	T	C	0.043071	0.00902713	0.0387504	0.815789	1.05654	0.589623	126359	++-	0.042872	-0.141443	0.031446	6.96e-06	1.72436	0.422241	306109	---	0.002578	16
	APOE4_neg	rs57168942	2	77868060	G	A	0.042078	0.0223621	0.0391552	0.567945	0.757057	0.684869	126371	+++	0.041992	-0.146998	0.0317838	3.81e-06	1.41183	0.493657	306122	---	0.000789	16
	APOE4_neg	rs17014641	2	77868236	C	T	0.043056	0.0110388	0.0387217	0.775583	1.19843	0.549241	126374	++-	0.042849	-0.140579	0.0314467	7.92e-06	1.72223	0.42269	306124	---	0.002379	16
	APOE4_neg	rs7559027	2	77868407	G	C	0.043054	0.0121756	0.0387309	0.753252	1.44545	0.485428	126373	++-	0.042845	-0.141088	0.0314515	7.36e-06	1.68417	0.430811	306125	---	0.002136	16
	APOE4_neg	rs10596384	2	77868473	A	ATAATC	0.042995	0.00961265	0.038749	0.804072	1.23318	0.539782	126374	++-	0.04281	-0.141923	0.0314604	6.54e-06	1.6653	0.434896	306125	---	0.002407	16
	APOE4_neg	rs7573434	2	77868653	C	T	0.043057	0.0108282	0.0387236	0.779764	1.2054	0.547333	126374	++-	0.042847	-0.14053	0.031448	7.98e-06	1.72593	0.421909	306124	---	0.002422	16
	APOE4_neg	rs7573684	2	77868924	C	T	0.043055	0.0110626	0.0387219	0.775115	1.20116	0.548493	126373	++-	0.042849	-0.140556	0.0314466	7.94e-06	1.72307	0.422513	306124	---	0.002379	16
	APOE4_neg	rs7576414	2	77868954	C	T	0.043055	0.0110715	0.0387239	0.77495	1.20261	0.548096	126373	++-	0.042849	-0.140497	0.0314468	8.01e-06	1.72809	0.421453	306125	---	0.002387	16
	APOE4_neg	rs7562337	2	77868976	A	C	0.043057	0.0108756	0.0387228	0.778819	1.21417	0.544936	126372	++-	0.042846	-0.140493	0.031448	8.03e-06	1.72831	0.421407	306125	---	0.00242	16
	APOE4_neg	rs13398544	2	77869175	T	C	0.043045	0.00904002	0.0387583	0.815567	1.08054	0.582592	126372	++-	0.042843	-0.140218	0.0314546	8.4e-06	1.67545	0.432694	306123	---	0.002798	16
	APOE4_neg	rs72913832	2	77869771	G	A	0.043053	0.0111902	0.0387241	0.772605	1.2032	0.547933	126371	++-	0.042845	-0.140098	0.0314462	8.5e-06	1.74609	0.417677	306125	---	0.002432	16
	APOE4_neg	rs146552535	2	77870135	CA	C	0.043018	0.0108747	0.038732	0.77889	1.18739	0.552283	126372	++-	0.042824	-0.141046	0.0314505	7.4e-06	1.70364	0.426639	306125	---	0.002337	16
	APOE4_neg	rs17014662	2	77870418	T	C	0.04203	0.0251159	0.0391469	0.521163	0.875764	0.645402	126375	+++	0.041946	-0.14638	0.0317889	4.19e-06	1.42848	0.489564	306122	---	0.000676	16
	APOE4_neg	rs10206744	2	77870434	T	A	0.043044	0.0110092	0.0387239	0.776183	1.20026	0.54874	126375	++-	0.042838	-0.139776	0.0314446	8.9e-06	1.75848	0.415098	306124	---	0.002514	16
	APOE4_neg	rs10183550	2	77870553	A	G	0.043058	0.0112811	0.0387178	0.770772	1.36758	0.5047	126374	++-	0.042863	-0.139735	0.0314295	8.87e-06	1.58033	0.453769	306125	---	0.002469	16
	APOE4_neg	rs13428091	2	77870700	T	A	0.043057	0.0121904	0.038693	0.752727	1.23279	0.539887	126371	++-	0.042839	-0.139168	0.0314414	9.72e-06	1.68541	0.430545	306125	---	0.002408	16
	APOE4_neg	rs13416303	2	77870810	C	T	0.043056	0.0122605	0.0386916	0.751343	1.24427	0.536797	126373	++-	0.042839	-0.13931	0.0314415	9.52e-06	1.67397	0.433015	306122	---	0.002374	16
	APOE4_neg	rs56664364	2	77870954	T	C	0.04007	0.0180963	0.0400652	0.651528	0.916751	0.63231	126371	++-	0.039755	-0.145034	0.0326403	8.98e-06	1.44743	0.484947	306119	---	0.001603	16
	APOE4_neg	rs58482758	2	77871104	G	T	0.042068	0.0173172	0.0410247	0.67296	0.198227	0.656156	123392	+?+	0.041843	-0.148391	0.0329197	6.65e-06	1.17875	0.277611	302853	-?-	0.001638	16
	APOE4_neg	rs112720426	2	77871543	T	G	0.042031	0.0243404	0.0391493	0.534138	0.805365	0.668524	126374	+++	0.04194	-0.144998	0.0317973	5.19e-06	1.27021	0.52988	306123	---	0.000791	16
	APOE4_neg	rs72913843	2	77871736	G	C	0.042036	0.0273972	0.0391408	0.483962	0.926846	0.629126	126370	+++	0.041945	-0.145337	0.0317892	4.91e-06	1.31069	0.519262	306123	---	0.000617	16
	APOE4_neg	rs10210416	2	77871761	T	A	0.043062	0.0119671	0.0386916	0.757102	1.22684	0.541496	126372	++-	0.042844	-0.140175	0.0314448	8.4e-06	1.78586	0.409455	306124	---	0.002286	16
	APOE4_neg	rs72913844	2	77871872	C	A	0.042045	0.026228	0.0391159	0.502542	0.928478	0.628613	126369	+++	0.041944	-0.145369	0.0317904	4.89e-06	1.3081	0.519936	306122	---	0.000667	16
	APOE4_neg	rs17014669	2	77872217	C	T	0.042024	0.0242184	0.0391475	0.536171	0.775299	0.67865	126370	+++	0.041939	-0.145355	0.0317917	4.9e-06	1.31254	0.518783	306122	---	0.000777	16
	APOE4_neg	rs17014678	2	77876721	G	A	0.042022	0.0294287	0.0392106	0.452946	1.11897	0.571504	126365	+++	0.041915	-0.144436	0.0318416	5.81e-06	1.17054	0.556955	306115	---	0.000581	16
	APOE4_neg	rs142104456	2	77879289	CA	C	0.042819	0.0195487	0.038963	0.615885	1.17044	0.556983	126367	++-	0.042698	-0.151722	0.0316633	1.68e-06	1.70255	0.42687	306119	---	0.00065	16
	APOE4_neg	rs28641860	2	77880157	C	T	0.04307	0.0229438	0.0387879	0.554195	0.991747	0.609039	126370	+++	0.042947	-0.151518	0.0315017	1.54e-06	1.62907	0.442845	306119	---	0.000484	16
	APOE4_neg	rs10202211	2	77881195	A	G	0.042921	0.0246877	0.0388622	0.525276	0.807115	0.66794	126371	+++	0.042776	-0.154559	0.0315565	9.86e-07	1.61239	0.446554	306120	---	0.000345	16
	APOE4_neg	rs10202254	2	77881403	A	C	0.043058	0.0139986	0.0407116	0.730971	0.030958	0.860335	123392	+?+	0.042827	-0.157949	0.0326134	1.3e-06	1.44321	0.229621	302853	-?-	0.000985	16
	APOE4_neg	rs10202675	2	77881791	T	C	0.043062	0.0277893	0.0388221	0.474122	0.931695	0.627603	126300	+++	0.042934	-0.154386	0.031507	9.75e-07	1.38719	0.499775	306086	---	0.000271	16
	APOE4_neg	rs10202775	2	77881904	T	C	0.042698	0.0197428	0.0390646	0.613309	1.41951	0.491766	126242	++-	0.042583	-0.150833	0.0316736	1.95e-06	1.57592	0.454771	306023	---	0.000699	16
	APOE4_neg	rs10184961	2	77883079	G	A	0.043057	0.0141228	0.0407264	0.728772	0.03027	0.861879	123392	+?+	0.042832	-0.157425	0.0326216	1.42e-06	1.30731	0.252882	302853	-?-	0.001016	16
	APOE4_neg	rs17014692	2	77884841	A	G	0.042863	0.0265416	0.038908	0.495151	0.728617	0.694677	126369	+++	0.042719	-0.155102	0.0316183	9.49e-07	1.36303	0.50585	306117	---	0.000293	16	rs17014692	LRRTM4
	APOE4_neg	rs537875370	2	77895865	T	G	0.041363	0.00678692	0.0416605	0.870571	0.010194	0.91958	123392	+?+	0.041431	-0.156986	0.0332483	2.38e-06	0.484215	0.486519	302852	-?-	0.00213	16
	APOE4_neg	rs143730512	2	77918247	T	C	0.018475	-0.103328	0.0590096	0.079944	0.335978	0.845363	126368	---	0.018591	-0.224234	0.0476921	2.62e-06	2.0048	0.366998	306122	---	0.111034	16
	APOE4_neg	rs548673871	2	77954516	G	C	0.017734	-0.104289	0.0630815	0.098281	0.618361	0.431657	123388	-?-	0.017858	-0.229643	0.0502172	4.88e-06	1.67737	0.195274	302846	-?-	0.120011	16
	APOE4_neg	rs11899547	2	77956533	A	T	0.01772	-0.0983485	0.0602353	0.102522	0.648127	0.723204	126371	---	0.017891	-0.225179	0.0486111	3.67e-06	1.93568	0.379902	306116	---	0.101301	16
	APOE4_neg	rs138535528	2	77970923	T	C	0.017035	-0.0997806	0.0615083	0.104751	1.05287	0.590707	126371	---	0.017202	-0.223818	0.049653	6.65e-06	1.31901	0.517106	306113	---	0.116613	16
	APOE4_neg	rs11888676	2	77993680	G	A	0.017951	-0.0728718	0.0598648	0.22348	0.796291	0.671564	126368	+--	0.018115	-0.21944	0.0482634	5.53e-06	2.27308	0.320928	306113	---	0.056659	16
	APOE4_neg	rs116723222	2	78011233	T	C	0.017357	-0.0916056	0.0609031	0.13254	0.661629	0.718338	126355	---	0.017475	-0.230069	0.0491612	2.92e-06	2.22917	0.328052	306105	---	0.076887	16
	APOE4_neg	rs143673693	2	78011472	T	C	0.017469	-0.0916066	0.0607459	0.131537	0.646426	0.72382	126359	---	0.017592	-0.229895	0.0490279	2.79e-06	2.21895	0.329732	306106	---	0.076484	16
	APOE4_neg	rs75122373	2	78027108	T	G	0.017532	-0.0881298	0.0605698	0.145653	0.698483	0.705223	126365	---	0.017645	-0.225769	0.0488952	3.95e-06	2.06048	0.356922	306113	---	0.077039	16
	APOE4_neg	rs148916092	2	78028538	G	A	0.017511	-0.0724696	0.0605995	0.231724	0.856744	0.651569	126367	+--	0.017617	-0.229281	0.0489233	2.82e-06	1.95338	0.376555	306115	---	0.044088	16
	APOE4_neg	rs55929171	2	78032790	C	T	0.01199	-0.0721718	0.0732903	0.32474	0.457913	0.795363	126371	-+-	0.012243	-0.28253	0.0583141	1.29e-06	0.744401	0.689216	306113	---	0.024727	16
	APOE4_neg	rs146257604	2	78038392	G	A	0.014501	-0.0993818	0.0667918	0.136757	1.75918	0.414953	126372	-+-	0.014862	-0.245765	0.0532497	3.98e-06	0.955974	0.62003	306120	---	0.08659	16
	APOE4_neg	rs148548082	2	78101361	G	A	0.017071	-0.10617	0.062062	0.087139	1.09301	0.578971	126368	-+-	0.017093	-0.228181	0.0505587	6.48e-06	1.70615	0.426102	306118	---	0.12745	16
	APOE4_neg	rs34260089	2	78200822	G	A	0.021498	-0.0550952	0.0542586	0.309892	4.08182	0.12991	126359	+--	0.021657	-0.193743	0.0433742	8.05e-06	0.261401	0.87748	306118	---	0.045959	16
	APOE4_neg	rs189739034	2	80213509	T	C	0.006548	0.0226867	0.0998838	0.820314	2.66262	0.264131	126246	+-+	0.006178	-0.393016	0.086741	5.96e-06	0.115474	0.943898	306050	---	0.001683	17	rs189739034	CTNNA2
	APOE4_neg	rs143080277	2	105749599	C	T	0.004513	0.630011	0.109286	8.39e-09	2.53425	0.28164	126370	+++	0.004511	0.408617	0.090863	6.99e-06	3.41398	0.181411	306109	+++	0.119288	18
	APOE4_neg	rs140773566	2	105759418	A	T	0.016773	-0.113918	0.0614783	0.063896	0.33665	0.845079	126371	---	0.01684	-0.238422	0.0497105	1.64e-06	1.60837	0.447453	306113	---	0.115305	18
	APOE4_neg	rs116143750	2	105759737	T	C	0.016773	-0.114039	0.0614795	0.06362	0.335581	0.845531	126371	---	0.01684	-0.23831	0.0497099	1.66e-06	1.6053	0.44814	306113	---	0.115984	18
	APOE4_neg	rs148335434	2	105761610	T	G	0.023158	-0.121006	0.0525222	0.02125	0.123347	0.94019	126373	---	0.023101	-0.191177	0.042912	8.5e-06	1.0319	0.596932	306114	---	0.30083	18
	APOE4_neg	rs145073355	2	105763013	C	A	0.023155	-0.123689	0.0524864	0.018466	0.097188	0.952568	126372	---	0.023111	-0.190518	0.0428756	8.97e-06	1.01218	0.602849	306114	---	0.324082	18
	APOE4_neg	rs142104933	2	105763161	A	G	0.023155	-0.123743	0.0524854	0.018412	0.09798	0.952191	126373	---	0.02311	-0.190555	0.0428757	8.94e-06	1.01387	0.60234	306112	---	0.3242	18
	APOE4_neg	rs115730988	2	105763745	T	C	0.02316	-0.122703	0.0524762	0.019395	0.108346	0.947268	126372	---	0.023112	-0.190515	0.0428695	8.95e-06	1.01106	0.603186	306113	---	0.316928	18
	APOE4_neg	rs76664537	2	105764183	T	G	0.02316	-0.122596	0.0524762	0.019502	0.106255	0.948259	126372	---	0.023112	-0.190498	0.0428696	8.97e-06	1.01121	0.603141	306113	---	0.31629	18
	APOE4_neg	rs115015699	2	105764393	T	C	0.023167	-0.118705	0.0525059	0.023794	0.078976	0.961281	126370	---	0.023129	-0.191154	0.0428551	8.29e-06	0.979233	0.612861	306109	---	0.285059	18
	APOE4_neg	rs144444624	2	105766933	A	G	0.015632	-0.138151	0.0639601	0.030797	0.613282	0.735915	126370	---	0.015822	-0.256369	0.0514778	6.47e-07	1.59893	0.449569	306111	---	0.149883	18
	APOE4_neg	rs115907432	2	105768991	G	A	0.023138	-0.121852	0.0524757	0.020251	0.1252	0.939319	126372	---	0.023084	-0.189733	0.0428881	9.83e-06	1.03655	0.595548	306113	---	0.316527	18
	APOE4_neg	rs150876690	2	105777954	G	T	0.023137	-0.124979	0.0525297	0.017371	0.339817	0.843742	126370	---	0.023122	-0.191605	0.0429075	8.1e-06	0.930799	0.627884	306114	---	0.325942	18
	APOE4_neg	rs139424037	2	105778424	T	C	0.023134	-0.128581	0.0525138	0.014365	0.443522	0.801107	126373	---	0.023119	-0.193558	0.0429067	6.54e-06	0.806912	0.668007	306114	---	0.337972	18
	APOE4_neg	rs116025549	2	105781010	T	C	0.023154	-0.116468	0.0555857	0.036166	0.109904	0.740253	123390	-?-	0.02319	-0.196351	0.0442056	9.05e-06	0.908418	0.340535	302844	-?-	0.260656	18
	APOE4_neg	rs116168125	2	105781455	T	C	0.023495	-0.12335	0.0522578	0.018276	0.261888	0.877267	126372	---	0.023431	-0.193279	0.0427369	6.2e-06	0.852905	0.652821	306114	---	0.300247	18
	APOE4_neg	rs114649076	2	105781790	G	A	0.02338	-0.126668	0.0523279	0.015513	0.379494	0.827168	126372	---	0.023327	-0.193224	0.0427972	6.43e-06	0.852374	0.652994	306114	---	0.324831	18
	APOE4_neg	rs115281595	2	105782118	G	A	0.023363	-0.11844	0.0553869	0.032504	0.100168	0.751628	123390	-?-	0.023383	-0.19613	0.0440814	8.74e-06	0.77915	0.377401	302844	-?-	0.2724	18
	APOE4_neg	rs144803647	2	105782947	G	A	0.023293	-0.127937	0.052386	0.014619	0.422737	0.809476	126373	---	0.023266	-0.193733	0.0428404	6.21e-06	0.826432	0.661519	306114	---	0.330911	18
	APOE4_neg	rs114780078	2	105783048	A	G	0.023291	-0.125513	0.0524059	0.016641	0.305999	0.85813	126369	---	0.023266	-0.193766	0.0428414	6.19e-06	0.827364	0.661211	306114	---	0.313288	18
	APOE4_neg	rs118166410	2	105783601	C	T	0.023607	-0.128357	0.0520453	0.013674	0.290256	0.864911	126373	---	0.023555	-0.197263	0.0426142	3.73e-06	0.719094	0.697992	306113	---	0.305644	18
	APOE4_neg	rs116244879	2	105783838	T	C	0.023607	-0.128361	0.0520498	0.013679	0.290237	0.86492	126373	---	0.023556	-0.197237	0.0426172	3.75e-06	0.723487	0.696461	306113	---	0.305889	18
	APOE4_neg	rs60398425	2	105784154	A	C	0.023619	-0.126422	0.0520239	0.015117	0.265529	0.875671	126373	---	0.023557	-0.1957	0.0426313	4.49e-06	0.847486	0.654592	306111	---	0.302998	18
	APOE4_neg	rs116022781	2	105784260	T	C	0.023725	-0.12834	0.0519666	0.013544	0.235125	0.889085	126373	---	0.023653	-0.197896	0.0425657	3.38e-06	0.652013	0.7218	306114	---	0.300436	18
	APOE4_neg	rs76258987	2	105784534	A	G	0.023616	-0.127831	0.0520612	0.014093	0.297882	0.86162	126373	---	0.023565	-0.197632	0.0426261	3.6e-06	0.72731	0.695131	306113	---	0.299544	18
	APOE4_neg	rs116037222	2	105784649	C	A	0.023617	-0.12777	0.0520623	0.014142	0.299209	0.861049	126372	---	0.023566	-0.197771	0.0426266	3.54e-06	0.720522	0.697494	306114	---	0.298169	18
	APOE4_neg	rs114024171	2	105785306	G	A	0.023658	-0.126597	0.0520184	0.014967	0.31356	0.854892	126373	---	0.023618	-0.196245	0.0425877	4.13e-06	0.73443	0.692661	306113	---	0.300184	18
	APOE4_neg	rs114320557	2	105787008	G	A	0.023628	-0.127349	0.0520645	0.014466	0.304897	0.858603	126373	---	0.023577	-0.197709	0.0426281	3.57e-06	0.735892	0.692155	306113	---	0.295719	18
	APOE4_neg	rs115870039	2	105787253	A	G	0.023628	-0.127295	0.0520646	0.014509	0.303402	0.859245	126371	---	0.023577	-0.197734	0.0426284	3.56e-06	0.732807	0.693223	306114	---	0.295178	18
	APOE4_neg	rs141147125	2	105787880	C	T	0.02363	-0.127245	0.0520648	0.014547	0.306423	0.857948	126373	---	0.023577	-0.197761	0.0426283	3.55e-06	0.733509	0.69298	306114	---	0.294649	18
	APOE4_neg	rs116540218	2	105788441	A	G	0.023549	-0.127012	0.0521554	0.014902	0.310371	0.856256	126373	---	0.023493	-0.195674	0.0427065	4.68e-06	0.6814	0.711272	306114	---	0.308386	18
	APOE4_neg	rs142581278	2	105789244	GT	G	0.023866	-0.116557	0.051924	0.024805	0.484629	0.784809	126373	---	0.023792	-0.191552	0.0425513	6.84e-06	0.647046	0.723595	306114	---	0.263927	18
	APOE4_neg	rs115621302	2	105789562	T	A	0.023631	-0.12715	0.0520657	0.014623	0.307841	0.85734	126373	---	0.023573	-0.197106	0.0426481	3.87e-06	0.790344	0.673564	306114	---	0.298591	18
	APOE4_neg	rs115270471	2	105789794	G	T	0.023631	-0.127126	0.0520653	0.014641	0.308182	0.857194	126373	---	0.023573	-0.19711	0.0426477	3.86e-06	0.790486	0.673516	306114	---	0.298391	18
	APOE4_neg	rs114915500	2	105790395	C	T	0.023628	-0.124564	0.0520837	0.016796	0.213344	0.89882	126372	---	0.023573	-0.19655	0.0426567	4.13e-06	0.83129	0.659914	306112	---	0.284922	18
	APOE4_neg	rs140390014	2	105791437	T	C	0.023631	-0.124568	0.0520829	0.016791	0.219428	0.89609	126370	---	0.023577	-0.197163	0.0426462	3.84e-06	0.791864	0.673052	306114	---	0.280823	18
	APOE4_neg	rs115511870	2	105791816	G	A	0.023632	-0.126868	0.0520643	0.014841	0.311986	0.855565	126373	---	0.023573	-0.19713	0.042646	3.85e-06	0.793864	0.67238	306113	---	0.296466	18
	APOE4_neg	rs200169103	2	105792387	CTG	C	0.023617	-0.126193	0.0521112	0.015473	0.322347	0.851144	126373	---	0.023579	-0.192264	0.0426889	6.77e-06	0.719072	0.698	306114	---	0.326677	18
	APOE4_neg	rs115570913	2	105792732	T	A	0.02357	-0.12372	0.0521385	0.01767	0.224593	0.893779	126372	---	0.023514	-0.195586	0.042696	4.7e-06	0.748927	0.687658	306113	---	0.28622	18
	APOE4_neg	rs116033386	2	105793081	G	A	0.023636	-0.126606	0.052061	0.015042	0.315855	0.853912	126373	---	0.023575	-0.196522	0.0426592	4.15e-06	0.843551	0.655881	306113	---	0.298895	18
	APOE4_neg	rs115725304	2	105793237	A	G	0.023636	-0.126617	0.0520615	0.015034	0.315695	0.85398	126373	---	0.02358	-0.197116	0.0426419	3.85e-06	0.790544	0.673497	306114	---	0.294805	18
	APOE4_neg	rs115009775	2	105793265	C	T	0.023635	-0.126611	0.0520616	0.015039	0.315783	0.853942	126373	---	0.023578	-0.197243	0.0426421	3.79e-06	0.793975	0.672343	306114	---	0.293895	18
	APOE4_neg	rs115663749	2	105793530	T	C	0.023636	-0.1264	0.0520612	0.015207	0.307103	0.857657	126371	---	0.023579	-0.197259	0.0426416	3.79e-06	0.794367	0.672211	306114	---	0.292346	18
	APOE4_neg	rs115290788	2	105793655	T	C	0.023634	-0.126593	0.052063	0.015056	0.316056	0.853826	126373	---	0.023576	-0.197198	0.0426445	3.82e-06	0.792792	0.67274	306114	---	0.294104	18
	APOE4_neg	rs144546963	2	105793902	T	C	0.023603	-0.118293	0.0551539	0.031992	0.14468	0.703672	123390	-?-	0.023635	-0.200306	0.0439114	5.15e-06	0.706193	0.400711	302844	-?-	0.244675	18
	APOE4_neg	rs148489770	2	105793999	T	G	0.023628	-0.126304	0.0520836	0.015328	0.338965	0.844102	126360	---	0.023578	-0.197162	0.0426416	3.83e-06	0.799599	0.670454	306109	---	0.292476	18
	APOE4_neg	rs114115044	2	105794870	T	C	0.023648	-0.120841	0.052036	0.020241	0.244205	0.885058	126367	---	0.023597	-0.199345	0.0426041	2.93e-06	0.674177	0.713846	306113	---	0.243057	18
	APOE4_neg	rs114305959	2	105795036	T	A	0.023617	-0.116683	0.0551153	0.034274	0.104304	0.746725	123390	-?-	0.023648	-0.202011	0.043896	4.25e-06	0.683384	0.408424	302844	-?-	0.225873	18
	APOE4_neg	rs73946302	2	105797314	G	A	0.02334	-0.136931	0.0523903	0.008975	0.35621	0.836854	126372	---	0.023295	-0.209147	0.0428171	1.05e-06	1.29145	0.524282	306115	---	0.285816	18
	APOE4_neg	rs73949303	2	105797617	T	C	0.02334	-0.136896	0.05239	0.008993	0.358666	0.835828	126373	---	0.023295	-0.209096	0.0428171	1.06e-06	1.29531	0.523271	306114	---	0.285919	18
	APOE4_neg	rs73949304	2	105797749	G	A	0.02334	-0.136965	0.0523899	0.008958	0.357511	0.83631	126373	---	0.023297	-0.210036	0.0428068	9.43e-07	1.21963	0.543451	306113	---	0.280096	18
	APOE4_neg	rs73949306	2	105799630	G	A	0.02328	-0.13531	0.0524515	0.009907	0.386229	0.824388	126373	---	0.023232	-0.207799	0.0428736	1.28e-06	1.2003	0.548729	306115	---	0.284581	18
	APOE4_neg	rs73949307	2	105799850	G	A	0.023349	-0.137179	0.0523715	0.008828	0.427056	0.80773	126373	---	0.023296	-0.209577	0.0428169	1e-06	1.2588	0.532911	306115	---	0.284489	18
	APOE4_neg	rs73949308	2	105800026	G	A	0.023474	-0.141786	0.0522117	0.006632	0.300644	0.860431	126373	---	0.023407	-0.20858	0.0427326	1.07e-06	1.35165	0.508737	306115	---	0.322164	18
	APOE4_neg	2:105805908:T:C	2	105805908	C	T	0.02308	-0.129805	0.0558898	0.020227	0.303645	0.581607	123390	-?-	0.023124	-0.212121	0.0443843	1.79e-06	0.808328	0.368615	302847	-?-	0.248734	18
	APOE4_neg	rs143254526	2	105806395	A	G	0.023286	-0.130723	0.0525503	0.012882	0.436848	0.803785	126371	---	0.0233	-0.207004	0.0429026	1.42e-06	1.23601	0.53902	306115	---	0.260799	18
	APOE4_neg	rs114046263	2	105828413	G	A	0.01529	-0.139213	0.0647832	0.031663	1.07639	0.5838	126370	---	0.015548	-0.261354	0.0521162	5.41e-07	0.877258	0.64492	306114	---	0.141812	18	rs114046263	NCK2	NCK2
	APOE4_neg	rs1060743	2	127068957	G	A	0.302419	0.0946418	0.0167305	1.58e-08	1.72433	0.422248	126371	+++	0.30036	0.0701229	0.0136048	2.6e-07	2.46971	0.290878	306128	+++	0.255494	19
	APOE4_neg	rs11682128	2	127081898	A	G	0.346542	0.092571	0.0162856	1.35e-08	4.21529	0.121524	126370	+-+	0.343469	0.0658449	0.0132777	7.21e-07	3.23085	0.198806	306126	+++	0.203393	19
	APOE4_neg	rs10194375	2	127082205	A	C	0.343165	0.0906639	0.0162527	2.49e-08	3.32694	0.18948	126370	+++	0.339906	0.0730144	0.0132575	3.73e-08	3.4196	0.180902	306125	+++	0.400058	19
	APOE4_neg	rs72846701	2	127083138	A	G	0.187273	0.121989	0.0197259	6.43e-10	0.467066	0.791731	126361	+++	0.186135	0.0773517	0.0161271	1.64e-06	1.9247	0.381993	306094	+++	0.079795	19
	APOE4_neg	rs6754293	2	127083291	T	G	0.246481	-0.0592958	0.0178889	0.000923	2.10253	0.349496	126372	-+-	0.247135	-0.0702712	0.0145007	1.28e-06	2.71579	0.257201	306126	---	0.633635	19
	APOE4_neg	rs10200967	2	127084193	C	T	0.246615	-0.0593011	0.0178655	0.000907	2.15345	0.340709	126375	-+-	0.247219	-0.0697467	0.014481	1.49e-06	2.93766	0.230195	306128	---	0.649688	19
	APOE4_neg	rs17014923	2	127084354	T	C	0.176054	-0.121448	0.0205082	3.27e-09	1.00845	0.603973	126374	---	0.177203	-0.0930269	0.0165291	1.87e-08	3.03696	0.219045	306128	---	0.280566	19
	APOE4_neg	rs58402148	2	127084369	T	C	0.187155	0.122434	0.0197144	5.45e-10	0.36059	0.835024	126375	+++	0.186054	0.0775424	0.0161134	1.52e-06	1.81264	0.404009	306129	+++	0.077888	19
	APOE4_neg	rs11691237	2	127084807	T	C	0.241182	0.079662	0.0180156	9.92e-06	1.61243	0.446544	126373	+++	0.240498	0.0655124	0.014688	8.3e-06	0.514942	0.773004	306129	+++	0.542731	19
	APOE4_neg	rs11694743	2	127085031	G	A	0.398223	0.070094	0.0157636	8.85e-06	2.72673	0.255799	126372	+-+	0.395486	0.0714729	0.0128465	2.71e-08	1.61969	0.444927	306125	+++	0.945921	19
	APOE4_neg	rs10929006	2	127086585	A	G	0.421268	0.107738	0.0156275	5.63e-12	1.95242	0.376736	126357	+++	0.421748	0.0930859	0.0126987	2.39e-13	5.90688	0.05216	306104	+++	0.466832	19
	APOE4_neg	rs113546375	2	127088380	TGGA	T	0.177179	0.0747577	0.020203	0.000217	1.36972	0.50416	126374	+++	0.178324	0.0752948	0.0164337	4.68e-06	5.97824	0.050332	306125	+++	0.983525	19
	APOE4_neg	rs74490912	2	127088745	C	A	0.188991	-0.105814	0.0209063	4.24e-07	0.003934	0.949988	123392	-?-	0.190323	-0.0910676	0.0165842	4.09e-08	0.268544	0.60431	302858	-?-	0.580569	19
	APOE4_neg	rs35832505	2	127088929	C	T	0.177426	0.0746166	0.0201733	0.000218	1.28721	0.525394	126372	+++	0.17852	0.0739955	0.016408	6.58e-06	5.97885	0.050316	306124	+++	0.980933	19
	APOE4_neg	rs4663095	2	127089231	A	G	0.236554	0.0830655	0.0180971	4.5e-06	1.34284	0.510983	126374	+++	0.235685	0.0703159	0.0147154	1.8e-06	0.270931	0.873309	306129	+++	0.584682	19
	APOE4_neg	rs35114168	2	127090354	A	G	0.357014	0.130008	0.0169791	1.99e-14	0.590444	0.442248	123392	+?+	0.356831	0.100933	0.0135707	1.07e-13	5.31697	0.021119	302859	+?+	0.180989	19
	APOE4_neg	rs11887884	2	127090465	T	C	0.177442	-0.121423	0.0203408	2.45e-09	2.65818	0.264719	126372	---	0.178453	-0.0908683	0.0164216	3.22e-08	2.05887	0.357208	306126	---	0.242464	19
	APOE4_neg	rs1530047	2	127091360	C	A	0.188803	-0.117284	0.0198476	3.53e-09	3.67217	0.15944	126372	---	0.190204	-0.0992945	0.015991	5.48e-10	2.53016	0.282217	306126	---	0.480333	19
	APOE4_neg	rs76820004	2	127091966	A	AT	0.179856	0.130949	0.0211498	6.14e-10	0.257536	0.611818	123392	+?+	0.178826	0.0844882	0.0169308	6.14e-07	0.481231	0.487865	302859	+?+	0.086362	19
	APOE4_neg	rs28434131	2	127092716	G	A	0.176584	0.0743725	0.0202058	0.000234	1.3194	0.517006	126373	+++	0.177709	0.0737206	0.0164359	7.38e-06	4.97315	0.083194	306127	+++	0.98003	19
	APOE4_neg	rs76168490	2	127093042	G	C	0.188855	-0.106002	0.0208836	3.93e-07	0.026852	0.869838	123392	-?-	0.190176	-0.0914039	0.0165747	3.58e-08	0.328657	0.566451	302858	-?-	0.584052	19
	APOE4_neg	rs10207628	2	127094445	C	G	0.188808	-0.106512	0.0208827	3.45e-07	0.027828	0.867515	123392	-?-	0.190107	-0.0928974	0.0165712	2.12e-08	0.238712	0.625138	302858	-?-	0.609597	19
	APOE4_neg	rs10207708	2	127094480	A	G	0.188533	-0.119961	0.0198556	1.57e-09	4.08916	0.129435	126372	---	0.189926	-0.0996181	0.0159983	4.91e-10	2.94576	0.229265	306127	---	0.425008	19
	APOE4_neg	rs11694264	2	127094628	A	G	0.236466	0.084513	0.018072	2.97e-06	1.8693	0.392723	126374	+++	0.235739	0.071323	0.0146907	1.23e-06	0.207078	0.901641	306127	+++	0.571169	19
	APOE4_neg	rs56117224	2	127097210	A	G	0.23646	0.0843264	0.0180742	3.13e-06	1.66232	0.435545	126371	+++	0.235711	0.0709709	0.0146919	1.38e-06	0.208945	0.900799	306127	+++	0.566393	19
	APOE4_neg	rs34854727	2	127097816	T	C	0.176485	0.0761793	0.0202076	0.000165	1.59578	0.450277	126374	+++	0.17756	0.0731668	0.016449	8.78e-06	5.22508	0.073348	306127	+++	0.907928	19
	APOE4_neg	2:127101005:G:T	2	127101005	T	G	0.237191	0.0855344	0.0190867	7.52e-06	1.68017	0.194901	123392	+?+	0.236364	0.0677035	0.0152358	8.96e-06	0.095126	0.757759	302859	+?+	0.465326	19
	APOE4_neg	rs56405130	2	127101434	A	G	0.181197	0.135501	0.0198933	1e-11	0.421514	0.809971	126372	+++	0.179911	0.0884311	0.0162363	5.26e-08	1.74556	0.417789	306126	+++	0.066802	19
	APOE4_neg	rs10166461	2	127101837	A	G	0.188384	-0.119108	0.019871	2.11e-09	3.24389	0.197514	126375	---	0.189706	-0.101936	0.01602	2.04e-10	2.74899	0.252967	306128	---	0.501125	19
	APOE4_neg	rs749007	2	127102126	T	C	0.236287	0.0859098	0.0180818	2.06e-06	1.61542	0.445879	126374	+++	0.235446	0.0695615	0.0147071	2.28e-06	0.089531	0.956222	306126	+++	0.483049	19
	APOE4_neg	rs749006	2	127102190	A	G	0.188404	-0.119201	0.0198705	2.04e-09	3.32934	0.189253	126374	---	0.189713	-0.101942	0.0160199	2.04e-10	2.74891	0.252977	306128	---	0.498938	19
	APOE4_neg	rs55654668	2	127103304	T	C	0.236297	0.0859382	0.0180821	2.04e-06	1.51961	0.467757	126374	+++	0.235447	0.0697313	0.0147081	2.16e-06	0.087292	0.957293	306129	+++	0.486873	19
	APOE4_neg	rs11682186	2	127103870	T	C	0.236256	0.0856968	0.0180839	2.18e-06	1.53139	0.465012	126372	+++	0.235414	0.0697266	0.0147094	2.17e-06	0.081237	0.960195	306129	+++	0.493306	19
	APOE4_neg	rs4663096	2	127104190	A	T	0.178189	0.074197	0.0201109	0.000227	1.54713	0.461365	126373	+++	0.179081	0.0762543	0.016379	3.28e-06	6.73707	0.03444	306127	+++	0.936772	19
	APOE4_neg	rs4663097	2	127104330	C	G	0.178306	0.0662081	0.0211928	0.001791	0.096489	0.756085	123392	+?+	0.179171	0.0789923	0.016966	3.28e-06	6.14291	0.013194	302858	+?+	0.637721	19
	APOE4_neg	rs72838215	2	127104478	A	G	0.180938	0.137249	0.019919	5.78e-12	0.378338	0.827647	126372	+++	0.1797	0.0887679	0.0162524	4.82e-08	1.73262	0.420501	306121	+++	0.059331	19
	APOE4_neg	rs6431219	2	127104557	T	C	0.414371	0.109397	0.0156556	2.9e-12	2.7438	0.253625	126373	+++	0.414469	0.0982504	0.0127086	1.12e-14	5.13546	0.07671	306125	+++	0.580439	19
	APOE4_neg	rs744368	2	127105077	T	G	0.221621	-0.0803211	0.0185669	1.54e-05	2.7522	0.252562	126374	---	0.222578	-0.0787651	0.0149985	1.54e-07	2.79766	0.246886	306129	---	0.948018	19
	APOE4_neg	rs7583814	2	127105453	T	C	0.176774	0.0835918	0.020221	3.61e-05	1.99277	0.369212	126332	+++	0.177853	0.0771906	0.0164484	2.74e-06	7.99343	0.018376	306105	+++	0.806004	19
	APOE4_neg	rs11554586	2	127106970	A	G	0.181126	0.138357	0.0199544	4.26e-12	0.775986	0.678417	126220	+++	0.179943	0.0897795	0.016236	3.29e-08	1.22398	0.542271	306104	+++	0.058999	19
	APOE4_neg	2:127107345:C:G	2	127107345	G	C	0.174731	0.0792667	0.0203451	9.87e-05	1.67614	0.432545	126214	+++	0.175858	0.073977	0.0165264	7.7e-06	5.53544	0.062805	306107	+++	0.840063	19
	APOE4_neg	rs78710909	2	127107346	C	G	0.174652	0.078655	0.0203504	0.000112	1.57445	0.455107	126211	+++	0.175786	0.0747892	0.0165284	6.13e-06	5.66509	0.058863	306103	+++	0.88277	19
	APOE4_neg	rs13032148	2	127107524	A	G	0.345897	0.073401	0.0162372	6.26e-06	0.206232	0.902022	126352	+++	0.344696	0.0751464	0.0132376	1.41e-08	1.97837	0.37188	306126	+++	0.933603	19
	APOE4_neg	rs3830435	2	127107556	CGCCCGGT	C	0.215032	-0.0890039	0.0187952	2.22e-06	0.979533	0.61277	126337	---	0.215824	-0.0781918	0.015159	2.55e-07	3.39414	0.183219	306115	---	0.654345	19
	APOE4_neg	rs4494685	2	127110239	T	C	0.215358	-0.0893898	0.0187539	1.91e-06	0.8791	0.644326	126374	---	0.216096	-0.078817	0.0151313	1.94e-07	3.47696	0.175787	306127	---	0.660831	19
	APOE4_neg	rs6743470	2	127110859	T	G	0.201129	-0.114304	0.0193554	3.61e-09	1.69089	0.429366	126372	---	0.202577	-0.1026	0.0156175	5.22e-11	2.55716	0.278432	306127	---	0.637956	19
	APOE4_neg	rs13410629	2	127111157	T	C	0.201077	-0.114958	0.0193568	2.95e-09	1.91687	0.383493	126374	---	0.20254	-0.102289	0.0156212	6.03e-11	2.61231	0.270859	306125	---	0.610535	19
	APOE4_neg	rs13400939	2	127111491	A	G	0.201179	-0.107777	0.0203791	1.26e-07	0.585318	0.444235	123392	-?-	0.202595	-0.0961751	0.0161871	2.9e-09	0.164607	0.68495	302858	-?-	0.655795	19
	APOE4_neg	rs55646068	2	127111790	G	A	0.181054	0.141753	0.0198936	1.08e-12	0.957877	0.61944	126375	+++	0.179874	0.0881162	0.0162291	5.78e-08	0.715358	0.699298	306128	+++	0.036713	19
	APOE4_neg	rs10182292	2	127111886	A	G	0.201149	-0.114398	0.0193514	3.48e-09	1.70248	0.426886	126374	---	0.202587	-0.103147	0.0156152	4.1e-11	2.5959	0.273092	306126	---	0.65095	19
	APOE4_neg	rs36085158	2	127112406	T	C	0.175122	0.0787742	0.0202572	0.000102	1.72417	0.422281	126375	+++	0.176163	0.0733666	0.016493	8.77e-06	5.60041	0.060798	306127	+++	0.83599	19
	APOE4_neg	rs13029812	2	127115046	G	A	0.175151	0.0790062	0.0202557	9.69e-05	1.67871	0.431988	126373	+++	0.176207	0.0737996	0.0164902	7.74e-06	5.62451	0.060069	306126	+++	0.841999	19
	APOE4_neg	rs34555108	2	127115370	A	G	0.172457	0.0740568	0.0215425	0.00059	0.001031	0.974387	123392	+?+	0.173518	0.0766165	0.0172253	8.79e-06	4.72856	0.029666	302857	+?+	0.926036	19
	APOE4_neg	rs4663098	2	127115459	T	C	0.215567	-0.0894719	0.0187399	1.83e-06	0.972428	0.61495	126374	---	0.21628	-0.0794459	0.0151184	1.51e-07	3.47331	0.176108	306127	---	0.677153	19
	APOE4_neg	rs7594230	2	127115992	A	G	0.201839	-0.115491	0.0193218	2.33e-09	1.60171	0.448945	126373	---	0.203251	-0.100854	0.0155945	1.03e-10	2.64766	0.266114	306123	---	0.555565	19
	APOE4_neg	rs12994284	2	127116444	C	T	0.175136	0.0795891	0.0202535	8.59e-05	1.69026	0.429501	126375	+++	0.176234	0.0736584	0.0164864	8.01e-06	5.72149	0.057226	306127	+++	0.820335	19
	APOE4_neg	rs12994718	2	127116650	A	T	0.175142	0.0787474	0.0202534	0.000102	1.64915	0.438421	126374	+++	0.176235	0.073807	0.0164865	7.68e-06	5.6957	0.057969	306127	+++	0.849932	19
	APOE4_neg	rs56026783	2	127116759	C	T	0.18149	0.137356	0.0210301	6.74e-11	0.974683	0.323515	123392	+?+	0.180513	0.0848401	0.0168269	4.7e-07	0.154918	0.693879	302859	+?+	0.051213	19
	APOE4_neg	rs10198934	2	127116773	A	G	0.201862	-0.112763	0.0193522	5.8e-09	1.07974	0.582824	126263	---	0.203182	-0.100581	0.015607	1.2e-10	2.40882	0.299868	306028	---	0.624131	19
	APOE4_neg	rs34745987	2	127117808	T	C	0.175021	0.078016	0.0202581	0.000119	1.75952	0.414883	126373	+++	0.176159	0.0736519	0.0164916	8.08e-06	5.6343	0.059776	306126	+++	0.867302	19
	APOE4_neg	rs3845674	2	127117813	T	G	0.215709	-0.0889165	0.0187383	2.12e-06	0.865896	0.648594	126373	---	0.216356	-0.0793853	0.0151168	1.54e-07	3.60526	0.164865	306128	---	0.692193	19
	APOE4_neg	rs10929007	2	127118084	A	G	0.215708	-0.089204	0.0187367	1.96e-06	0.897989	0.63827	126374	---	0.216358	-0.0793614	0.0151168	1.55e-07	3.61344	0.164192	306127	---	0.682676	19
	APOE4_neg	rs148380751	2	127120512	A	G	0.181631	0.139967	0.01997	2.5e-12	0.810526	0.666801	126137	+++	0.180558	0.0872927	0.0162286	7.66e-08	0.761954	0.683194	306072	+++	0.040676	19
	APOE4_neg	rs4663099	2	127120856	C	A	0.215472	-0.090762	0.018749	1.31e-06	0.923873	0.630062	126373	---	0.216118	-0.0791926	0.0151211	1.66e-07	3.5182	0.1722	306125	---	0.631027	19
	APOE4_neg	rs4663100	2	127120862	C	G	0.215472	-0.090762	0.018749	1.31e-06	0.923873	0.630062	126373	---	0.216116	-0.0794069	0.0151224	1.55e-07	3.4586	0.177409	306123	---	0.637367	19
	APOE4_neg	rs10929009	2	127121263	T	C	0.215848	-0.0941832	0.0197251	1.83e-06	0.380531	0.537319	123392	-?-	0.216459	-0.0820575	0.0156365	1.57e-07	3.02664	0.081907	302859	-?-	0.63004	19
	APOE4_neg	2:127121925:G:A	2	127121925	A	G	0.20523	0.116735	0.0200336	5.8e-09	0.545957	0.459974	123392	+?+	0.203223	0.0760032	0.0160095	2.09e-06	0.035154	0.851273	302859	+?+	0.112206	19
	APOE4_neg	rs11904144	2	127122530	G	C	0.236984	0.0925929	0.0180413	2.92e-07	2.35339	0.308296	126374	+++	0.236218	0.0723011	0.0146662	8.38e-07	0.123592	0.940075	306128	+++	0.382795	19
	APOE4_neg	rs6431220	2	127122873	A	G	0.246599	-0.0961762	0.0179137	8.1e-08	1.7769	0.411293	126374	---	0.247645	-0.0781237	0.0144622	6.74e-08	4.04541	0.132297	306128	---	0.432986	19
	APOE4_neg	rs7566991	2	127123357	A	T	0.201278	-0.1144	0.0193508	3.48e-09	1.65662	0.436788	126373	---	0.20271	-0.102713	0.0156092	4.86e-11	2.2488	0.324847	306126	---	0.638298	19
	APOE4_neg	rs7601287	2	127123667	A	G	0.201258	-0.114719	0.0193571	3.18e-09	1.84008	0.398502	126368	---	0.202699	-0.102566	0.0156118	5.22e-11	2.15452	0.340528	306126	---	0.625083	19
	APOE4_neg	rs7564197	2	127123792	A	G	0.246827	-0.101143	0.018863	8.42e-08	1.0849	0.297605	123392	-?-	0.247767	-0.0814574	0.014971	5.42e-08	3.24245	0.071753	302859	-?-	0.41369	19
	APOE4_neg	rs35103166	2	127124606	C	T	0.376698	0.101868	0.0158625	1.39e-10	2.09923	0.350072	126373	+++	0.373239	0.0887414	0.0129298	6.98e-12	0.731497	0.693677	306129	+++	0.521284	19
	APOE4_neg	rs72838226	2	127124766	C	T	0.180984	0.143657	0.0198875	5.28e-13	0.949858	0.621929	126375	+++	0.17985	0.0901834	0.0162235	2.78e-08	0.824757	0.662074	306129	+++	0.037227	19
	APOE4_neg	rs55669136	2	127125710	G	A	0.180973	0.143128	0.0198861	6.39e-13	0.856571	0.651625	126375	+++	0.179844	0.0898864	0.0162235	3.09e-08	0.799165	0.6706	306128	+++	0.038051	19
	APOE4_neg	rs7559175	2	127126323	G	A	0.246914	-0.0963237	0.0179121	7.72e-08	1.6648	0.435005	126373	---	0.247916	-0.0785098	0.0144633	5.82e-08	4.09972	0.128753	306127	---	0.439062	19
	APOE4_neg	rs57724183	2	127126329	C	A	0.180953	0.143557	0.0198865	5.46e-13	0.886555	0.641929	126374	+++	0.179815	0.0901898	0.0162242	2.78e-08	0.813277	0.665885	306129	+++	0.037602	19
	APOE4_neg	rs7575209	2	127126547	C	A	0.201383	-0.113686	0.0193488	4.33e-09	1.24255	0.537258	126375	---	0.202788	-0.1021	0.0156119	6.37e-11	2.34219	0.310027	306128	---	0.641219	19
	APOE4_neg	rs58682665	2	127127671	G	A	0.280135	-0.109072	0.0172133	2.43e-10	0.605615	0.738741	126375	---	0.281977	-0.0704461	0.013892	4.03e-07	5.20445	0.074109	306129	---	0.080777	19
	APOE4_neg	rs1583647	2	127127783	T	A	0.1807	0.140728	0.0210223	2.25e-11	0.656091	0.417944	123392	+?+	0.179714	0.0862107	0.0168281	3.07e-07	0.117422	0.731848	302859	+?+	0.042929	19
	APOE4_neg	rs55828408	2	127128048	A	T	0.180668	0.141622	0.0210217	1.68e-11	0.677836	0.410333	123392	+?+	0.179661	0.0863768	0.0168284	2.91e-07	0.125634	0.723002	302859	+?+	0.040228	19
	APOE4_neg	rs719054	2	127128075	A	G	0.279872	-0.110055	0.0172205	1.7e-10	0.573609	0.750658	126374	---	0.281739	-0.0703613	0.0138948	4.19e-07	5.38095	0.067849	306129	---	0.07284	19
	APOE4_neg	rs13025717	2	127128582	T	C	0.299822	0.0817606	0.016799	1.15e-06	0.117271	0.943051	126372	+++	0.298255	0.0878708	0.0137061	1.49e-10	2.87057	0.238048	306127	+++	0.778055	19
	APOE4_neg	rs13025765	2	127128657	T	C	0.299789	0.0819127	0.016798	1.1e-06	0.1123	0.945397	126372	+++	0.298212	0.0883249	0.0137058	1.2e-10	2.88923	0.235837	306128	+++	0.767428	19
	APOE4_neg	rs12618593	2	127128795	C	T	0.299842	0.0817394	0.0168	1.16e-06	0.114343	0.944432	126374	+++	0.298253	0.0880713	0.0137085	1.37e-10	2.97687	0.225726	306127	+++	0.770255	19
	APOE4_neg	rs12617835	2	127128840	C	A	0.299832	0.0816205	0.0168015	1.21e-06	0.123337	0.940194	126373	+++	0.29826	0.0882691	0.0137088	1.24e-10	3.01306	0.221678	306127	+++	0.759153	19
	APOE4_neg	2:127128970:AAAG:A	2	127128970	A	AAAG	0.300058	0.0812057	0.0168053	1.37e-06	0.104774	0.948962	126374	+++	0.298517	0.0895582	0.0137134	6.77e-11	3.12525	0.209586	306125	+++	0.700218	19
	APOE4_neg	rs13004848	2	127129984	C	T	0.159953	0.0736416	0.0209527	0.000443	0.983022	0.611701	126375	+++	0.161008	0.0807059	0.0170592	2.27e-06	6.66635	0.03568	306126	+++	0.793742	19
	APOE4_neg	rs62158731	2	127130174	T	C	0.224667	-0.100218	0.0185261	6.46e-08	1.73528	0.419942	126375	---	0.226202	-0.0803785	0.014947	7.72e-08	5.71342	0.057457	306129	---	0.404582	19
	APOE4_neg	rs11689089	2	127130289	C	T	0.181023	0.14206	0.0198774	9.24e-13	0.842551	0.656209	126375	+++	0.179801	0.0919609	0.0162237	1.48e-08	0.730744	0.693939	306128	+++	0.050882	19
	APOE4_neg	rs12989701	2	127130409	A	C	0.160777	0.0747716	0.020941	0.000359	0.955587	0.62015	126374	+++	0.161756	0.0825905	0.0170477	1.29e-06	6.18973	0.045281	306127	+++	0.772159	19
	APOE4_neg	rs11685593	2	127130545	T	C	0.180964	0.141175	0.0198792	1.28e-12	0.809003	0.667309	126375	+++	0.179756	0.0920522	0.0162247	1.43e-08	0.678477	0.712313	306127	+++	0.055588	19
	APOE4_neg	rs11680911	2	127131181	C	A	0.340782	0.140019	0.0162227	6.42e-18	1.92068	0.382762	126375	+++	0.34056	0.108695	0.0132109	2.01e-16	5.56982	0.061735	306126	+++	0.13432	19
	APOE4_neg	rs11678744	2	127131208	G	C	0.180721	0.138579	0.021019	4.46e-11	0.663834	0.415209	123392	+?+	0.179647	0.08741	0.0168306	2.11e-07	0.123393	0.725384	302859	+?+	0.057414	19
	APOE4_neg	rs13009551	2	127131542	T	C	0.159628	0.0758623	0.0209834	0.000302	0.88753	0.641616	126373	+++	0.160701	0.0801587	0.0170773	2.72e-06	6.45375	0.039681	306127	+++	0.873791	19
	APOE4_neg	rs10537122	2	127131777	G	GAA	0.180464	0.139936	0.0210296	2.95e-11	0.495481	0.481492	123392	+?+	0.179385	0.0879706	0.0168412	1.79e-07	0.108142	0.742269	302859	+?+	0.053772	19
	APOE4_neg	rs7561528	2	127132061	A	G	0.340423	0.133918	0.0170951	4.97e-15	0.518634	0.471425	123392	+?+	0.340347	0.106791	0.0136887	6.41e-15	5.35107	0.020709	302859	+?+	0.215457	19
	APOE4_neg	rs6710467	2	127132356	A	G	0.160199	0.0777727	0.0209383	0.000205	1.00695	0.604428	126337	+++	0.161208	0.0802362	0.0170514	2.57e-06	6.75777	0.034085	306076	+++	0.927288	19
	APOE4_neg	rs60692476	2	127132677	T	G	0.180769	0.139904	0.0199731	2.57e-12	0.809105	0.667275	126359	+++	0.179655	0.0916863	0.0162973	1.89e-08	0.531427	0.766659	306126	+++	0.061429	19
	APOE4_neg	rs60447541	2	127132740	A	C	0.180811	0.139984	0.0210228	2.86e-11	0.529333	0.466887	123392	+?+	0.179761	0.0882261	0.0168365	1.64e-07	0.153099	0.695591	302859	+?+	0.054663	19
	APOE4_neg	rs540025369	2	127133089	C	G	0.215803	-0.109285	0.0199683	4.53e-08	0.289242	0.590706	123392	-?-	0.217436	-0.0851266	0.0158582	8.14e-08	5.5093	0.018916	302859	-?-	0.343424	19
	APOE4_neg	rs4663104	2	127133210	C	G	0.183368	0.131779	0.0198639	3.38e-11	0.492868	0.781583	126375	+++	0.182347	0.0910995	0.0162203	2e-08	0.563101	0.754613	306129	+++	0.112685	19
	APOE4_neg	rs6714558	2	127133302	C	G	0.183528	0.132778	0.0198262	2.2e-11	0.491065	0.782288	126375	+++	0.182539	0.0938018	0.0161829	6.96e-09	1.08037	0.582641	306128	+++	0.127754	19
	APOE4_neg	rs60572885	2	127133540	C	T	0.180242	0.140098	0.01998	2.44e-12	0.709813	0.701239	126374	+++	0.179169	0.0930002	0.0163237	1.25e-08	0.491432	0.782144	306128	+++	0.067941	19
	APOE4_neg	rs56193035	2	127133631	G	C	0.181365	0.138492	0.0199291	3.81e-12	0.774554	0.678903	126365	+++	0.180302	0.0907489	0.0162807	2.55e-08	0.509244	0.775209	306117	+++	0.063565	19
	APOE4_neg	rs61308109	2	127133750	A	G	0.181415	0.140592	0.0199336	1.82e-12	0.982522	0.611854	126312	+++	0.180244	0.0924361	0.0162862	1.42e-08	1.06768	0.586348	306037	+++	0.061387	19
	APOE4_neg	rs57109420	2	127133780	A	G	0.181319	0.140907	0.0199513	1.7e-12	1.08347	0.581738	126289	+++	0.180171	0.0914582	0.0162945	2.04e-08	0.837679	0.65781	306044	+++	0.054919	19
	APOE4_neg	rs4663105	2	127133851	C	A	0.419567	0.175973	0.0157069	4.23e-29	0.231204	0.89083	126371	+++	0.416791	0.144565	0.012762	1.03e-29	3.44922	0.178243	306127	+++	0.120672	19
	APOE4_neg	rs59253801	2	127133935	A	G	0.181075	0.137813	0.019943	5.02e-12	0.758382	0.684415	126371	+++	0.180029	0.0914756	0.0162903	2.01e-08	0.687449	0.709124	306124	+++	0.071957	19
	APOE4_neg	rs59176034	2	127134047	T	C	0.181531	0.139612	0.0199342	2.59e-12	0.671508	0.714799	126370	+++	0.180518	0.0925965	0.0162786	1.32e-08	0.736123	0.692075	306127	+++	0.067736	19
	APOE4_neg	rs72838284	2	127134087	C	T	0.181544	0.139511	0.0199285	2.65e-12	0.66978	0.715417	126373	+++	0.180512	0.0923476	0.0162793	1.44e-08	0.697746	0.705483	306126	+++	0.066832	19
	APOE4_neg	rs72838285	2	127134219	G	A	0.181629	0.139158	0.0199234	2.97e-12	0.707959	0.701889	126375	+++	0.180591	0.0923649	0.0162745	1.42e-08	0.716241	0.698989	306128	+++	0.068925	19
	APOE4_neg	rs34779859	2	127135192	T	G	0.309917	0.139224	0.0167449	9.71e-17	0.775922	0.678439	126372	+++	0.306693	0.108567	0.0137222	2.66e-15	3.04274	0.218413	306128	+++	0.156744	19
	APOE4_neg	rs6733839	2	127135234	T	C	0.392867	0.182987	0.0159255	1.6e-30	0.270786	0.873372	126374	+++	0.390525	0.154226	0.0129554	1.22e-32	5.35197	0.068839	306129	+++	0.161199	19	rs6733839	BIN1	BIN1
	APOE4_neg	rs72838287	2	127135380	G	C	0.181576	0.139536	0.0199737	2.94e-12	0.741795	0.690115	126371	+++	0.180428	0.093982	0.0163229	8.75e-09	0.793219	0.672597	306128	+++	0.077403	19
	APOE4_neg	rs72838288	2	127135449	A	C	0.181126	0.137473	0.0211378	8.1e-11	0.611671	0.434159	123392	+?+	0.180054	0.0894512	0.0169497	1.34e-07	0.115748	0.733692	302859	+?+	0.076336	19
	APOE4_neg	rs745717	2	127136321	C	G	0.089077	0.151588	0.0270595	2.17e-08	1.94488	0.37816	126374	+++	0.089679	0.161804	0.0219824	1.91e-13	4.52318	0.104185	306127	+++	0.769516	19
	APOE4_neg	rs56368748	2	127136522	A	G	0.310736	0.147732	0.0167825	1.41e-18	0.349116	0.839828	126374	+++	0.308109	0.110201	0.0137249	1.03e-15	2.36066	0.307177	306124	+++	0.083431	19
	APOE4_neg	rs730482	2	127136908	T	A	0.291205	0.16611	0.0169559	1.24e-22	1.26287	0.531828	126374	+++	0.290715	0.127121	0.0137389	2.33e-20	2.85807	0.23954	306126	+++	0.074016	19
	APOE4_neg	rs744373	2	127137039	G	A	0.291546	0.165233	0.0169403	1.9e-22	1.25021	0.535205	126373	+++	0.291077	0.12734	0.0137239	1.82e-20	2.84994	0.240515	306128	+++	0.082204	19
	APOE4_neg	rs893434	2	127137181	A	G	0.186151	0.14009	0.0198323	1.69e-12	1.01911	0.600763	126374	+++	0.185215	0.0948419	0.0161806	4.71e-09	0.723959	0.696297	306129	+++	0.077098	19
	APOE4_neg	rs893433	2	127137182	G	C	0.182742	0.140903	0.0200298	2.08e-12	0.966495	0.616777	126374	+++	0.181443	0.100247	0.0163616	9.23e-10	0.375735	0.828725	306128	+++	0.115956	19
	APOE4_neg	rs893432	2	127137275	C	T	0.223019	0.124466	0.0186985	2.9e-11	1.3386	0.512068	126374	+++	0.221708	0.0699215	0.0152208	4.42e-06	0.320756	0.851822	306128	+++	0.0237	19
	APOE4_neg	rs577120702	2	168531231	G	A	0.001566	0.0483291	0.197144	0.806338	1.53921	0.463197	126350	++-	0.001467	0.781641	0.166676	2.78e-06	6.0049	0.049665	306036	+-+	0.004517	20	rs577120702	CERS6
	APOE4_neg	rs142178677	2	202483033	C	CT	0.008499	-0.0750997	0.0887421	0.397403	5.71708	0.057352	126369	+--	0.008723	-0.316934	0.0712568	8.8e-06	0.218004	0.896729	306112	---	0.033617	21	rs142178677	BMPR2	WDR12
	APOE4_neg	rs188517380	2	202992249	G	T	0.139677	-0.0388126	0.0242059	0.108834	1.23561	0.266318	123392	+?-	0.141242	-0.0852224	0.0191695	8.88e-06	1.37536	0.240893	302858	-?-	0.132821	22	rs188517380	WDR12	WDR12
	APOE4_neg	rs78458434	2	216015239	A	T									0.000696	1.19772	0.245786	1.12e-06	3.03894	0.218828	302896	+++		23	rs78458434	MREG
	APOE4_neg	rs36133610	2	233159238	A	G	0.446433	-0.03085	0.0155562	0.047369	1.16561	0.558331	126115	---	0.449035	-0.0563979	0.0125866	7.54e-06	8.05899	0.017783	306122	---	0.201667	24	rs36133610	INPP5D	INPPD5
	APOE4_neg	rs74222529	2	233159360	T	C	0.43166	-0.030384	0.0155681	0.050992	1.5083	0.470411	126348	---	0.434051	-0.0563397	0.0126189	8.13e-06	7.33486	0.025542	306126	---	0.195248	24
	APOE4_neg	rs10929193	2	233165135	G	C	0.286099	-0.0169092	0.0170695	0.321865	0.93925	0.625237	126372	-+-	0.286996	-0.061249	0.0138335	9.66e-06	5.70273	0.057765	306128	---	0.043594	24
	APOE4_neg	rs12999257	2	238947706	C	G	0.236144	0.00121027	0.0181115	0.946704	0.218468	0.896521	126374	+-+	0.235815	0.0671314	0.0146695	4.8e-06	1.78446	0.40974	306129	+++	0.004697	25	rs12999257	TWIST2
	APOE4_neg	rs542140500	3	7578212	T	C	0.001156	0.0338631	0.188031	0.857064	0.01735	0.991363	126096	+++	0.001071	-0.663977	0.14763	6.97e-06	0.788976	0.674025	305704	---	0.003523	26	rs542140500	GRM7
	APOE4_neg	rs34429545	3	33122600	G	T	0.23933	0.00801777	0.0181604	0.658874	0.004762	0.997622	126352	+++	0.238528	0.0662886	0.0147675	7.26e-06	1.49845	0.472733	306104	+++	0.012817	27
	APOE4_neg	rs34649802	3	33124864	C	T	0.236267	0.0051527	0.0182566	0.777763	0.005687	0.997161	126372	+++	0.235398	0.0671819	0.0148527	6.18e-06	0.822352	0.66287	306127	+++	0.008415	27
	APOE4_neg	rs1137463	3	33144030	A	C	0.143243	-0.00587523	0.022053	0.789919	1.82794	0.400929	126374	-+-	0.143953	0.0822213	0.0178512	4.17e-06	3.64459	0.161655	306126	+-+	0.001911	27
	APOE4_neg	rs6809162	3	33152658	T	C	0.152489	-0.0113036	0.02257	0.616516	0.374544	0.540538	123392	-?-	0.152993	0.0843329	0.0179557	2.69e-06	1.82136	0.177151	302858	+?+	0.000918	27	rs6809162	SUSD5
	APOE4_neg	rs535673884	3	33852165	T	G	0.005225	-0.0466829	0.112783	0.678954	1.72868	0.42133	126315	-+-	0.004953	0.442343	0.0959822	4.12e-06	2.65099	0.265672	306001	+++	0.000965	28	rs535673884	PDCD6IP
	APOE4_neg	rs114229165	3	55982176	C	T	0.03493	0.0686581	0.043203	0.112011	3.00196	0.222911	126370	+-+	0.034778	0.161407	0.0355063	5.55e-06	5.56541	0.061871	306112	+++	0.097203	29
	APOE4_neg	rs111711817	3	56098816	T	C	0.044037	0.0460369	0.0385367	0.232213	2.64994	0.265812	126372	+-+	0.044204	0.140217	0.0314317	8.27e-06	1.21877	0.543686	306122	+++	0.058261	29
	APOE4_neg	rs148968939	3	56216252	A	C	0.042456	0.0450785	0.0392496	0.250739	3.16689	0.205267	126170	+-+	0.042529	0.146061	0.0319572	4.94e-06	1.37479	0.502884	306116	+++	0.046041	29
	APOE4_neg	rs4974130	3	56264110	C	T	0.057594	0.0377234	0.0334695	0.259681	1.55822	0.458814	126374	+-+	0.057613	0.121333	0.0274281	9.84e-06	2.16731	0.338357	306129	+++	0.053353	29
	APOE4_neg	rs35520773	3	56268612	C	T	0.043919	0.0541179	0.0384747	0.159535	3.16301	0.205666	126371	+-+	0.043963	0.141991	0.031441	6.39e-06	1.56561	0.457123	306125	+++	0.076981	29
	APOE4_neg	rs56004380	3	56280014	T	G	0.056968	0.0395149	0.0336758	0.240618	1.69496	0.428493	126375	+-+	0.056927	0.125252	0.0275784	5.66e-06	2.44799	0.294053	306128	+++	0.048885	29
	APOE4_neg	rs17288728	3	56284602	A	G	0.057538	0.0419036	0.033506	0.211049	1.28949	0.524796	126375	+-+	0.057516	0.121956	0.0274098	8.73e-06	2.9011	0.234442	306128	+++	0.064433	29
	APOE4_neg	rs71309946	3	56309246	T	G	0.057002	0.0548234	0.0354194	0.121655	0.461051	0.497133	123392	+?+	0.056992	0.127015	0.0284618	8.21e-06	2.18487	0.139373	302857	+?+	0.112102	29
	APOE4_neg	rs13100994	3	56312092	A	G	0.044157	0.0587065	0.0383554	0.125861	2.84281	0.241374	126372	+-+	0.044249	0.143343	0.0313416	4.87e-06	1.56355	0.457593	306124	+++	0.087504	29
	APOE4_neg	rs4974196	3	56323525	A	G	0.057159	0.0418797	0.0336268	0.212955	1.7675	0.41323	126375	+-+	0.057111	0.125083	0.0275526	5.71e-06	2.27515	0.320596	306127	+++	0.055648	29
	APOE4_neg	rs1452212	3	56331992	A	G	0.047515	0.0622534	0.03883	0.10888	1.56924	0.210317	123392	+?+	0.047617	0.140422	0.0310872	6.36e-06	1.05764	0.303755	302858	+?+	0.116062	29
	APOE4_neg	rs12494857	3	56375106	C	T	0.065888	0.0349897	0.031329	0.264041	1.38947	0.499206	126373	+-+	0.066208	0.11721	0.0255444	4.53e-06	2.51459	0.284423	306127	+++	0.041971	29
	APOE4_neg	rs12496048	3	56380359	T	C	0.065541	0.0326211	0.0314362	0.299399	1.60175	0.448937	126371	+-+	0.065863	0.118298	0.0256442	4.03e-06	2.19388	0.333892	306126	+++	0.034718	29	rs12496048	ERC2	HESX1
	APOE4_neg	rs2677237	3	103737468	T	C	0.38018	-0.0169926	0.0159793	0.287579	1.84033	0.398454	126373	-+-	0.380433	0.0584991	0.0129294	6.14e-06	3.46887	0.1765	306127	+++	0.000242	30
	APOE4_neg	rs2608461	3	103737691	G	A	0.360159	-0.0181609	0.0161089	0.25956	1.39744	0.497221	126375	---	0.360421	0.0578603	0.0130495	9.38e-06	3.01981	0.220931	306128	+++	0.000247	30
	APOE4_neg	rs2677235	3	103737920	G	A	0.360186	-0.0174524	0.0161121	0.278708	1.3706	0.503939	126365	---	0.360426	0.0578575	0.0130495	9.39e-06	3.16487	0.205475	306122	+++	0.000283	30
	APOE4_neg	rs2608460	3	103738235	T	A	0.383378	-0.0137177	0.0159748	0.390502	1.23103	0.540361	126370	-+-	0.383682	0.060937	0.0129254	2.46e-06	2.81393	0.244886	306126	+++	0.000282	30
	APOE4_neg	rs3101097	3	103739611	T	C	0.381182	-0.0127864	0.0159374	0.422391	1.20463	0.547541	126374	-+-	0.381566	0.0606933	0.0128936	2.55e-06	2.78507	0.248444	306129	+++	0.00034	30
	APOE4_neg	rs2608457	3	103739866	T	G	0.381111	-0.0134987	0.0159367	0.396983	1.2889	0.524951	126375	-+-	0.381488	0.0605569	0.0128959	2.7e-06	2.74862	0.253014	306127	+++	0.000306	30
	APOE4_neg	rs2608455	3	103740162	A	C	0.381107	-0.013222	0.0159389	0.406797	1.35784	0.507163	126373	-+-	0.381485	0.0605145	0.012896	2.74e-06	2.70746	0.258276	306128	+++	0.000325	30
	APOE4_neg	rs2608454	3	103740190	C	G	0.381107	-0.0132159	0.0159387	0.40701	1.35914	0.506834	126373	-+-	0.381485	0.0605136	0.012896	2.74e-06	2.70757	0.25826	306128	+++	0.000325	30
	APOE4_neg	rs2608453	3	103740647	C	T	0.380994	-0.0135646	0.0159383	0.39473	1.43391	0.488237	126371	-+-	0.381408	0.0603752	0.0128977	2.9e-06	2.75005	0.252834	306126	+++	0.000313	30
	APOE4_neg	rs2677229	3	103740664	T	G	0.381025	-0.0135078	0.0159384	0.396714	1.44573	0.485361	126372	-+-	0.381423	0.060298	0.0128973	2.98e-06	2.76048	0.251518	306126	+++	0.000321	30
	APOE4_neg	rs2677228	3	103741224	G	A	0.381041	-0.0139417	0.0159386	0.381726	1.40957	0.494216	126372	-+-	0.381449	0.0602217	0.0128977	3.07e-06	2.7056	0.258516	306125	+++	0.0003	30
	APOE4_neg	rs2608449	3	103741462	A	G	0.381046	-0.0137177	0.0159374	0.389389	1.40012	0.496556	126375	-+-	0.381444	0.0600221	0.0128977	3.31e-06	2.5404	0.280775	306127	+++	0.000325	30
	APOE4_neg	rs1870250	3	103741829	T	C	0.384358	-0.0144002	0.0159111	0.365438	1.23064	0.540466	126373	-+-	0.384745	0.060682	0.0128788	2.5e-06	2.65361	0.265324	306127	+++	0.000246	30
	APOE4_neg	rs2608447	3	103742115	C	T	0.380992	-0.0131136	0.0159449	0.410833	1.25281	0.534509	126371	-+-	0.381447	0.0603102	0.0128962	2.96e-06	2.65135	0.265624	306127	+++	0.000346	30
	APOE4_neg	rs2608446	3	103742276	C	T	0.325271	-0.0226301	0.0165357	0.17112	3.65101	0.161136	126370	-+-	0.325431	0.0602679	0.0133771	6.72e-06	2.66791	0.263433	306125	+++	9.81e-05	30
	APOE4_neg	rs2608445	3	103742336	T	G	0.381454	-0.0135474	0.0159444	0.395512	1.24507	0.536582	126370	-+-	0.381872	0.0607884	0.0128973	2.48e-06	2.60442	0.27193	306126	+++	0.000291	30
	APOE4_neg	rs2608444	3	103742348	T	C	0.381003	-0.0132453	0.0159447	0.406141	1.26696	0.530741	126370	-+-	0.381451	0.0604015	0.0128964	2.86e-06	2.74773	0.253127	306127	+++	0.000331	30
	APOE4_neg	rs2677227	3	103742724	A	G	0.381137	-0.0131592	0.0159488	0.409322	1.25167	0.534815	126362	-+-	0.381577	0.0606594	0.0128989	2.61e-06	2.70706	0.258327	306125	+++	0.000322	30
	APOE4_neg	rs2219407	3	103743026	T	A	0.381181	-0.0131308	0.015955	0.410515	1.25607	0.533639	126337	-+-	0.381561	0.0605729	0.0128987	2.7e-06	2.70567	0.258507	306124	+++	0.00033	30
	APOE4_neg	rs2677224	3	103743423	G	A	0.381033	-0.0128563	0.0159439	0.420048	1.3136	0.518508	126371	-+-	0.381454	0.0603253	0.0128963	2.95e-06	2.68955	0.260598	306129	+++	0.000361	30
	APOE4_neg	rs2608442	3	103744135	T	C	0.381027	-0.0132453	0.0159463	0.406189	1.25215	0.534686	126371	-+-	0.381463	0.060217	0.0128972	3.07e-06	2.61413	0.270613	306128	+++	0.000343	30
	APOE4_neg	rs991280	3	103744782	A	G	0.38101	-0.0134409	0.0159465	0.399299	1.23234	0.540009	126371	-+-	0.381425	0.0602942	0.0128992	3e-06	2.60987	0.27119	306128	+++	0.000327	30
	APOE4_neg	rs991279	3	103744855	C	G	0.384426	-0.0149827	0.015915	0.346482	1.22975	0.540709	126372	-+-	0.384786	0.0606312	0.0128821	2.56e-06	2.56632	0.27716	306127	+++	0.000223	30
	APOE4_neg	rs2608439	3	103745059	C	G	0.381014	-0.0134977	0.0159475	0.397338	1.23275	0.539897	126373	-+-	0.38142	0.0602405	0.0128992	3.06e-06	2.65538	0.265088	306129	+++	0.000327	30
	APOE4_neg	rs2608438	3	103745135	T	C	0.381042	-0.0134561	0.0159458	0.398744	1.24073	0.537747	126372	-+-	0.381463	0.0600889	0.0128985	3.23e-06	2.60219	0.272233	306128	+++	0.000338	30
	APOE4_neg	rs2085537	3	103745609	C	G	0.325322	-0.022759	0.0165313	0.16858	3.68987	0.158036	126372	-+-	0.325429	0.0604985	0.0133759	6.19e-06	2.67561	0.262421	306128	+++	9.12e-05	30
	APOE4_neg	rs2085536	3	103745636	C	G	0.381048	-0.0135251	0.0159471	0.396372	1.28302	0.526496	126371	-+-	0.381451	0.0605437	0.0128997	2.73e-06	2.80658	0.245787	306127	+++	0.000307	30
	APOE4_neg	rs2100653	3	103745970	T	C	0.381088	-0.0134703	0.0159457	0.398244	1.25378	0.534249	126373	-+-	0.381494	0.0603206	0.0128989	2.97e-06	2.76899	0.25045	306126	+++	0.000323	30
	APOE4_neg	rs2085533	3	103746244	C	T	0.381026	-0.0134764	0.0159485	0.398114	1.27047	0.529812	126374	-+-	0.381466	0.0601784	0.0128989	3.13e-06	2.60276	0.272156	306128	+++	0.000332	30
	APOE4_neg	rs2677220	3	103746486	T	A	0.381075	-0.0135332	0.0159446	0.396013	1.23673	0.538824	126373	-+-	0.381482	0.0600315	0.0128986	3.3e-06	2.60412	0.271971	306128	+++	0.000337	30
	APOE4_neg	rs3996251	3	103746669	C	T	0.380865	-0.0134764	0.015952	0.398217	1.21285	0.545298	126372	-+-	0.38126	0.0599731	0.0129041	3.41e-06	2.48762	0.288284	306125	+++	0.000346	30
	APOE4_neg	rs3996252	3	103746696	C	A	0.381085	-0.0134946	0.0159451	0.397374	1.26186	0.532096	126373	-+-	0.381481	0.0598931	0.0128989	3.48e-06	2.51236	0.284739	306126	+++	0.000348	30
	APOE4_neg	rs4607118	3	103746742	A	C	0.384367	-0.0148538	0.0159172	0.350714	1.18246	0.553645	126372	-+-	0.384784	0.060507	0.0128813	2.68e-06	2.60295	0.27213	306127	+++	0.000235	30
	APOE4_neg	rs3957508	3	103746781	C	T	0.381076	-0.013447	0.0159454	0.399054	1.25322	0.534401	126373	-+-	0.381481	0.060105	0.0128987	3.22e-06	2.63365	0.267985	306127	+++	0.000338	30
	APOE4_neg	rs34865676	3	103746839	G	A	0.381078	-0.0135169	0.0159444	0.396574	1.24057	0.53779	126374	-+-	0.381488	0.060072	0.0128984	3.25e-06	2.64553	0.266398	306128	+++	0.000335	30
	APOE4_neg	rs2677219	3	103747490	A	C	0.381078	-0.0135737	0.0159451	0.394615	1.24111	0.537647	126374	-+-	0.381483	0.0599891	0.0128995	3.36e-06	2.79425	0.247307	306126	+++	0.000337	30
	APOE4_neg	rs11287237	3	103747754	TC	T	0.38065	-0.0137075	0.0160079	0.391833	1.26813	0.530431	126372	-+-	0.380879	0.0609634	0.0129503	2.55e-06	2.56646	0.27714	306126	+++	0.000289	30
	APOE4_neg	rs2677218	3	103747834	G	A	0.381143	-0.013819	0.0159467	0.386173	1.25921	0.532803	126371	-+-	0.381548	0.0598083	0.0129	3.6e-06	2.55075	0.279327	306128	+++	0.000334	30
	APOE4_neg	rs2677217	3	103747903	A	G	0.384471	-0.014598	0.0159189	0.359124	1.2734	0.529034	126374	-+-	0.384847	0.0602914	0.0128825	2.91e-06	2.50335	0.286025	306126	+++	0.000257	30
	APOE4_neg	rs2608428	3	103748000	C	T	0.381198	-0.0137856	0.0159469	0.387329	1.23539	0.539185	126374	-+-	0.381599	0.060169	0.0129002	3.15e-06	2.64977	0.265833	306129	+++	0.000314	30
	APOE4_neg	rs2677216	3	103748045	T	G	0.381179	-0.0139002	0.0159481	0.383432	1.2492	0.535475	126375	-+-	0.381597	0.0603667	0.0129005	2.92e-06	2.84605	0.240984	306128	+++	0.000296	30
	APOE4_neg	rs5851366	3	103748067	GT	G	0.381894	-0.0111439	0.015975	0.485452	1.39968	0.496666	126374	-+-	0.382238	0.0613867	0.0129259	2.08e-06	2.5425	0.280481	306127	+++	0.000419	30
	APOE4_neg	rs1457830	3	103749226	C	T	0.329529	-0.0231642	0.0164874	0.160015	4.18516	0.123369	126373	-+-	0.329656	0.0596095	0.013345	8.05e-06	2.26559	0.322131	306129	+++	9.62e-05	30
	APOE4_neg	rs2677214	3	103749447	G	A	0.385408	-0.0152761	0.0159229	0.337358	1.64027	0.440372	126373	-+-	0.385776	0.0594946	0.0128835	3.94e-06	2.47773	0.289713	306126	+++	0.000264	30
	APOE4_neg	rs2677213	3	103749469	G	C	0.385423	-0.015139	0.0159227	0.341706	1.69371	0.428762	126373	-+-	0.385783	0.0597489	0.0128828	3.57e-06	2.62551	0.269078	306127	+++	0.000258	30
	APOE4_neg	rs2677212	3	103749576	A	C	0.385414	-0.0153228	0.0159211	0.335827	1.62399	0.443971	126375	-+-	0.385785	0.0596001	0.0128823	3.78e-06	2.51963	0.283707	306128	+++	0.000256	30
	APOE4_neg	rs3101095	3	103749686	A	T	0.329621	-0.0237549	0.0164877	0.149638	4.15284	0.125378	126370	-+-	0.329716	0.0591902	0.013344	9.3e-06	2.3063	0.31564	306128	+++	9.3e-05	30
	APOE4_neg	rs2677211	3	103750191	A	G	0.385415	-0.0153086	0.0159214	0.336284	1.60468	0.448278	126372	-+-	0.385778	0.0596934	0.0128818	3.64e-06	2.52131	0.283468	306129	+++	0.000252	30
	APOE4_neg	rs60196296	3	103750313	A	AT	0.385373	-0.0141851	0.0159332	0.373307	1.62484	0.443782	126373	-+-	0.385679	0.059764	0.0128938	3.62e-06	2.45699	0.292733	306129	+++	0.000311	30
	APOE4_neg	rs2061348	3	103750436	C	T	0.385616	-0.0141314	0.0159271	0.37494	1.6841	0.430827	126361	-+-	0.385995	0.0593165	0.0128877	4.24e-06	2.58239	0.274942	306112	+++	0.00034	30
	APOE4_neg	rs3860550	3	103750586	T	C	0.385702	-0.0128867	0.0159576	0.41935	3.1437	0.207661	126258	-+-	0.385856	0.0596265	0.0128988	3.85e-06	2.41315	0.29922	306047	+++	0.000412	30
	APOE4_neg	rs9876496	3	103751062	C	T	0.385338	-0.0163886	0.0159223	0.303331	1.37858	0.501933	126352	-+-	0.385738	0.05991	0.0128815	3.36e-06	2.63433	0.267894	306116	+++	0.000197	30
	APOE4_neg	rs12696665	3	103751139	A	T	0.385439	-0.0155097	0.015923	0.330024	1.53671	0.463774	126363	-+-	0.38578	0.0598733	0.0128822	3.41e-06	2.55755	0.278377	306125	+++	0.000235	30
	APOE4_neg	rs13091777	3	103751211	G	A	0.385412	-0.0156133	0.0159231	0.326808	1.50295	0.47167	126365	-+-	0.385782	0.0596152	0.0128828	3.76e-06	2.49363	0.287418	306124	+++	0.000242	30
	APOE4_neg	rs9825206	3	103751392	T	C	0.385546	-0.0158764	0.0159363	0.319122	1.39253	0.498444	126314	-+-	0.385788	0.0596755	0.0128841	3.68e-06	2.53449	0.281606	306121	+++	0.000229	30
	APOE4_neg	rs9830857	3	103752621	T	C	0.385425	-0.0156691	0.015922	0.325047	1.51866	0.467981	126371	-+-	0.385821	0.0593966	0.0128837	4.08e-06	2.75999	0.25158	306128	+++	0.000249	30
	APOE4_neg	rs2677260	3	103752692	A	C	0.329504	-0.0247149	0.0164872	0.133853	3.87681	0.143933	126368	-+-	0.329612	0.0595257	0.0133455	8.3e-06	2.50836	0.28531	306129	+++	7.21e-05	30
	APOE4_neg	rs2608409	3	103752918	A	G	0.393752	-0.0169865	0.0158797	0.28474	1.13823	0.566026	126370	-+-	0.393755	0.0588932	0.012856	4.7e-06	3.19433	0.20247	306129	+++	0.000206	30
	APOE4_neg	3:103753001:G:A	3	103753001	A	G	0.381682	-0.0144732	0.0161194	0.369247	1.43923	0.486939	126367	-+-	0.381575	0.0621134	0.01305	1.97e-06	2.34063	0.310269	306125	+++	0.000224	30
	APOE4_neg	rs997741	3	103753002	T	C	0.381733	-0.0141648	0.0161211	0.379588	1.45427	0.483292	126367	-+-	0.381606	0.0622149	0.0130519	1.9e-06	2.32827	0.312193	306125	+++	0.000233	30	rs997741		ALCAM
	APOE4_neg	rs1902832	3	103753701	T	C	0.385403	-0.015399	0.0159223	0.333469	1.40989	0.494136	126373	-+-	0.385776	0.0598648	0.0128839	3.43e-06	2.69041	0.260486	306126	+++	0.00024	30
	APOE4_neg	rs2608412	3	103754575	T	C	0.385471	-0.0159709	0.0159193	0.315732	1.353	0.508393	126372	-+-	0.385813	0.0594654	0.0128827	3.97e-06	2.44862	0.29396	306126	+++	0.000232	30
	APOE4_neg	rs2608413	3	103754592	C	T	0.385456	-0.0158652	0.0159215	0.319012	1.38808	0.499553	126369	-+-	0.38581	0.0592458	0.0128832	4.32e-06	2.38421	0.303582	306125	+++	0.000247	30
	APOE4_neg	rs2608414	3	103754737	T	C	0.385419	-0.015403	0.015924	0.333391	1.42658	0.490029	126371	-+-	0.385785	0.0596218	0.0128844	3.76e-06	2.6473	0.266162	306126	+++	0.000252	30
	APOE4_neg	rs2677255	3	103754823	G	A	0.38542	-0.0154111	0.0159225	0.333091	1.42542	0.490313	126373	-+-	0.385781	0.0596321	0.0128844	3.74e-06	2.63569	0.267712	306127	+++	0.00025	30
	APOE4_neg	rs3101091	3	103754889	T	C	0.38532	-0.0152862	0.0159247	0.337092	1.41034	0.494024	126372	-+-	0.385702	0.0596048	0.0128855	3.79e-06	2.66419	0.263923	306128	+++	0.000258	30
	APOE4_neg	rs3101092	3	103754993	T	C	0.385427	-0.0154264	0.0159231	0.332632	1.40932	0.494276	126373	-+-	0.385789	0.0595389	0.0128841	3.88e-06	2.76926	0.250417	306128	+++	0.000254	30
	APOE4_neg	rs963083	3	103755453	T	C	0.385305	-0.0147726	0.0159245	0.353576	1.40638	0.495005	126373	-+-	0.385628	0.0597207	0.0128857	3.63e-06	2.74854	0.253024	306127	+++	0.000278	30
	APOE4_neg	rs963084	3	103755495	T	C	0.385393	-0.0150568	0.0159254	0.344415	1.35496	0.507896	126372	-+-	0.385781	0.0596453	0.0128843	3.73e-06	2.61921	0.269927	306128	+++	0.000268	30
	APOE4_neg	rs963085	3	103755658	G	A	0.329685	-0.0241452	0.0164921	0.14317	3.73588	0.154441	126373	-+-	0.329774	0.059029	0.0133468	9.88e-06	2.46165	0.292052	306129	+++	8.93e-05	30
	APOE4_neg	rs2608416	3	103755854	T	C	0.385382	-0.0153401	0.0159258	0.335427	1.36184	0.50615	126371	-+-	0.38572	0.0597405	0.0128862	3.61e-06	2.74409	0.253587	306128	+++	0.000249	30
	APOE4_neg	rs1119110	3	103755882	T	G	0.385423	-0.0152629	0.0159257	0.33786	1.36493	0.50537	126371	-+-	0.385799	0.0592759	0.0128854	4.28e-06	2.79752	0.246903	306128	+++	0.000276	30
	APOE4_neg	rs1119111	3	103756204	C	T	0.38544	-0.0150263	0.0159247	0.345372	1.4538	0.483404	126373	-+-	0.385804	0.0595982	0.0128853	3.8e-06	2.77093	0.250207	306129	+++	0.000272	30
	APOE4_neg	rs1119112	3	103756296	C	T	0.385535	-0.0143627	0.0159573	0.368078	1.41203	0.493607	126374	-+-	0.385957	0.0587612	0.0129143	5.44e-06	2.9159	0.232713	306129	+++	0.00037	30
	APOE4_neg	rs1119113	3	103756374	A	C	0.385797	-0.0141334	0.0159298	0.374952	1.43042	0.489089	126372	-+-	0.386214	0.0595191	0.012891	3.95e-06	2.69019	0.260515	306127	+++	0.000328	30
	APOE4_neg	rs1116052	3	103757019	T	A	0.385601	-0.0150578	0.0159256	0.34439	1.42988	0.489221	126373	-+-	0.385982	0.0595577	0.0128867	3.87e-06	2.61006	0.271165	306128	+++	0.000272	30
	APOE4_neg	rs1116053	3	103757031	G	A	0.385546	-0.0146681	0.0159269	0.357065	1.5116	0.469636	126372	-+-	0.385931	0.0594804	0.0128864	3.98e-06	2.6207	0.269725	306128	+++	0.000298	30
	APOE4_neg	rs1116054	3	103757091	T	C	0.385414	-0.0148812	0.0159256	0.350081	1.40663	0.494941	126373	-+-	0.385808	0.0594484	0.0128856	4.02e-06	2.63228	0.268168	306128	+++	0.000287	30
	APOE4_neg	rs2608422	3	103759100	C	T	0.385434	-0.0149015	0.0159256	0.349422	1.38276	0.500885	126374	-+-	0.38582	0.0593495	0.0128872	4.18e-06	2.57396	0.276104	306128	+++	0.000292	30
	APOE4_neg	rs2219405	3	103759606	G	A	0.385436	-0.0149746	0.0159319	0.347256	1.44626	0.485232	126371	-+-	0.385884	0.0593862	0.0128887	4.13e-06	2.79645	0.247035	306127	+++	0.000287	30
	APOE4_neg	rs3101093	3	103759919	T	C	0.385145	-0.0153726	0.0159316	0.334579	1.42425	0.490601	126368	-+-	0.385503	0.059683	0.0128923	3.72e-06	2.58193	0.275005	306127	+++	0.000252	30
	APOE4_neg	rs146515191	3	132423088	G	C									0.000891	1.04314	0.235525	9.6e-06	0.323744	0.569366	302320	+?+		31	rs146515191	DNAJC13
	APOE4_neg	rs571804827	3	184722455	C	T	0.003797	-0.0682842	0.140417	0.62678	0.416053	0.812186	125922	-+-	0.003825	0.518128	0.111111	3.16e-06	0.431304	0.806016	305509	+++	0.001062	32	rs571804827	MAGEF1
	APOE4_neg	rs4504245	4	11013198	A	G	0.213743	0.0784997	0.0187315	2.81e-05	0.419723	0.810696	126374	+++	0.213208	0.078838	0.0152438	2.37e-07	0.210903	0.899918	306128	+++	0.988821	33
	APOE4_neg	rs6448444	4	11017466	A	G	0.267678	0.0702385	0.0173606	5.27e-05	0.333634	0.846354	126367	+++	0.267583	0.080693	0.0140838	1.03e-08	0.104086	0.949288	306126	+++	0.640033	33
	APOE4_neg	rs6825594	4	11017604	T	G	0.476745	-0.0414722	0.0154813	0.007404	1.11351	0.573066	126368	---	0.477019	-0.0633456	0.0125609	4.67e-07	0.999308	0.60674	306127	---	0.272552	33
	APOE4_neg	rs6858256	4	11018187	G	A	0.476656	-0.0428835	0.01548	0.005616	1.16218	0.559288	126368	---	0.476939	-0.0626385	0.0125611	6.26e-07	0.951399	0.62145	306123	---	0.321678	33
	APOE4_neg	rs11733545	4	11018278	T	C	0.476472	-0.042633	0.0154803	0.005902	1.28299	0.526504	126371	---	0.476796	-0.0628929	0.0125598	5.62e-07	0.98205	0.611999	306123	---	0.309461	33
	APOE4_neg	rs11943367	4	11018850	A	C	0.476304	-0.0434515	0.0154832	0.005024	0.965	0.617238	126370	---	0.476642	-0.0631177	0.0125596	5.12e-07	0.92836	0.628651	306125	---	0.323937	33
	APOE4_neg	rs4373155	4	11021175	G	T	0.255187	0.0718982	0.0176021	4.46e-05	0.78622	0.674954	126371	+++	0.255175	0.08049	0.0142589	1.69e-08	0.022569	0.988779	306125	+++	0.704496	33
	APOE4_neg	rs11728636	4	11021619	A	G	0.253182	0.0715799	0.0176403	5.01e-05	0.594088	0.743011	126373	+++	0.253286	0.0832109	0.0142912	5.95e-09	0.005178	0.997414	306127	+++	0.608448	33
	APOE4_neg	rs10939105	4	11022058	A	G	0.267443	0.0722946	0.0173239	3.04e-05	0.276603	0.870836	126373	+++	0.26754	0.0827296	0.0140533	4.05e-09	0.022053	0.989034	306127	+++	0.639973	33
	APOE4_neg	rs6448450	4	11022544	A	G	0.266281	0.0719076	0.0173466	3.43e-05	0.243795	0.885239	126374	+++	0.26629	0.0834961	0.0140722	3.05e-09	0.021008	0.989551	306128	+++	0.603914	33
	APOE4_neg	rs6448451	4	11023058	G	C	0.266327	0.0720192	0.0173442	3.33e-05	0.220169	0.895758	126374	+++	0.266337	0.0834915	0.0140688	3.03e-09	0.036034	0.982144	306125	+++	0.607476	33
	APOE4_neg	rs6827852	4	11023398	T	G	0.267198	0.0708554	0.0182691	0.000106	0.21332	0.644177	123392	+?+	0.267357	0.0812288	0.0145705	2.54e-08	0.016704	0.897165	302859	+?+	0.657129	33
	APOE4_neg	rs6846529	4	11023507	C	T	0.26761	0.0718778	0.0173197	3.36e-05	0.21932	0.896139	126371	+++	0.267645	0.081709	0.0140477	6.17e-09	0.038022	0.981168	306124	+++	0.659338	33
	APOE4_neg	rs6846532	4	11023508	G	C	0.476943	-0.0438422	0.015466	0.0046	1.0188	0.600857	126372	---	0.477345	-0.062384	0.012552	6.82e-07	0.897863	0.63831	306124	---	0.351904	33
	APOE4_neg	rs6448453	4	11024404	A	G	0.266479	0.0718108	0.0173381	3.48e-05	0.217768	0.896835	126374	+++	0.266457	0.0835495	0.0140655	2.93e-09	0.027008	0.986587	306128	+++	0.59907	33	rs6448453	CLNK	CLNK/HS3ST1
	APOE4_neg	rs4351014	4	11025995	T	C	0.266718	0.0716283	0.0173306	3.62e-05	0.224787	0.893693	126374	+++	0.266757	0.0808295	0.0140618	9.26e-09	0.051587	0.974536	306128	+++	0.680157	33
	APOE4_neg	rs4635810	4	11026080	T	C	0.266691	0.0713704	0.0173331	3.87e-05	0.212688	0.899115	126373	+++	0.266707	0.0807077	0.0140638	9.79e-09	0.086147	0.957841	306127	+++	0.675757	33
	APOE4_neg	rs4613558	4	11026145	A	G	0.266726	0.0712736	0.0173303	3.95e-05	0.238259	0.887693	126372	+++	0.26676	0.0809826	0.0140628	8.7e-09	0.048503	0.97604	306127	+++	0.663541	33
	APOE4_neg	rs4622992	4	11026190	T	C	0.265721	0.071282	0.0173555	4.05e-05	0.252527	0.881383	126373	+++	0.265676	0.0817523	0.0140797	6.55e-09	0.073548	0.963894	306129	+++	0.639446	33
	APOE4_neg	rs34643300	4	11030398	T	C	0.479725	-0.0439247	0.0155106	0.00464	0.717469	0.69856	126373	---	0.480321	-0.0609354	0.0125943	1.33e-06	0.855353	0.652022	306123	---	0.394569	33
	APOE4_neg	rs35279912	4	11030401	T	C	0.477118	-0.0447662	0.0154728	0.003825	0.756393	0.685096	126373	---	0.477568	-0.0609078	0.0125598	1.26e-06	0.866142	0.648515	306122	---	0.417962	33
	APOE4_neg	rs113354666	4	11030715	A	C	0.477203	-0.0450737	0.0154704	0.003585	0.815124	0.66527	126373	---	0.477678	-0.0610747	0.0125568	1.17e-06	0.814362	0.665524	306125	---	0.421935	33
	APOE4_neg	rs67752778	4	11031299	A	G	0.477077	-0.045238	0.0154702	0.003465	0.75035	0.687169	126371	---	0.477524	-0.0612511	0.0125578	1.09e-06	0.735531	0.692279	306126	---	0.421622	33
	APOE4_neg	rs1506790	4	11031512	A	G	0.265752	0.0707967	0.0173635	4.6e-05	0.177972	0.914858	126373	+++	0.265649	0.0810287	0.0140847	9e-09	0.045354	0.977578	306127	+++	0.647249	33
	APOE4_neg	rs34097434	4	11032344	C	T	0.477738	-0.04451	0.0154641	0.004011	0.924958	0.629721	126373	---	0.478092	-0.060878	0.0125532	1.26e-06	0.941032	0.62468	306124	---	0.411219	33
	APOE4_neg	rs34419073	4	11033930	G	T	0.478029	-0.0447976	0.0154649	0.003783	0.97293	0.614796	126370	---	0.478523	-0.0605561	0.0125532	1.43e-06	0.876078	0.645301	306125	---	0.428849	33
	APOE4_neg	rs7656871	4	11034403	G	A	0.477349	-0.043792	0.0154663	0.004647	0.868802	0.647653	126371	---	0.477898	-0.0607388	0.0125525	1.33e-06	0.628892	0.730193	306126	---	0.394881	33
	APOE4_neg	rs1876266	4	11035790	G	C	0.265986	0.0727801	0.0173624	2.8e-05	0.19258	0.908201	126368	+++	0.265844	0.0805601	0.0140802	1.08e-08	0.035529	0.982392	306125	+++	0.727841	33
	APOE4_neg	rs1001158	4	11036832	G	A	0.266335	0.0729707	0.0173504	2.63e-05	0.224426	0.893854	126374	+++	0.266082	0.0805435	0.0140794	1.09e-08	0.038673	0.980849	306126	+++	0.734684	33
	APOE4_neg	rs2904297	4	11038666	C	T	0.266898	0.0745433	0.0173427	1.74e-05	0.261704	0.877348	126374	+++	0.266732	0.077509	0.014066	3.67e-08	0.027506	0.986341	306127	+++	0.894326	33
	APOE4_neg	rs10015233	4	11038782	G	C	0.265906	0.0736017	0.0173655	2.28e-05	0.217185	0.897096	126375	+++	0.265707	0.0787872	0.0140824	2.26e-08	0.049334	0.975635	306128	+++	0.816594	33
	APOE4_neg	rs11726231	4	11043333	G	A	0.478958	-0.0450633	0.0155055	0.003669	1.22048	0.54322	126374	---	0.479428	-0.0593488	0.0125929	2.48e-06	0.493763	0.781233	306127	---	0.474505	33
	APOE4_neg	rs540257731	4	11142392	T	C	0.004846	0.202905	0.112588	0.071525	0.782022	0.676373	126340	+++	0.00473	0.429706	0.0937057	4.59e-06	2.95565	0.228133	306082	+++	0.121539	33
	APOE4_neg	rs1370824	4	93979807	A	T	0.064299	-0.0141719	0.0330987	0.668544	0.168572	0.681384	123392	+?-	0.063954	0.117338	0.0264303	9.14e-06	3.57018	0.058826	302859	+?+	0.001912	34
	APOE4_neg	rs55775521	4	93984436	G	GA	0.061978	-0.0147553	0.0337917	0.662382	0.111809	0.738094	123392	+?-	0.061603	0.125963	0.0269777	3.07e-06	4.49332	0.034027	302859	+?+	0.001142	34	rs55775521	ATOH1
	APOE4_neg	rs1230148	4	98956251	T	G	0.364256	-0.00694405	0.0170915	0.684549	0.806059	0.369288	123392	-?+	0.365111	0.061571	0.0135763	5.84e-06	2.12025	0.145363	302859	+?+	0.001704	35
	APOE4_neg	rs11940529	4	98979721	T	C	0.38376	-0.0076512	0.0158902	0.630181	0.455922	0.796155	126368	++-	0.385853	-0.0579682	0.0128855	6.93e-06	0.051136	0.974756	306126	---	0.01393	35
	APOE4_neg	rs6822589	4	98980016	A	G	0.384322	-0.00763507	0.0158751	0.630578	0.512628	0.773899	126368	++-	0.386478	-0.0584812	0.0128755	5.65e-06	0.104551	0.949067	306124	---	0.012886	35
	APOE4_neg	rs9685029	4	98983547	C	A	0.384598	-0.00733584	0.015874	0.644011	0.675355	0.713425	126374	++-	0.386793	-0.0579205	0.0128713	6.89e-06	0.124398	0.939696	306126	---	0.013336	35
	APOE4_neg	rs7656935	4	98988399	G	C	0.38487	-0.00658664	0.0158641	0.67802	0.754995	0.685575	126373	++-	0.3871	-0.0580095	0.0128626	6.58e-06	0.101001	0.950753	306128	---	0.011823	35
	APOE4_neg	rs6840282	4	98992320	C	T	0.383904	-0.00707698	0.0158807	0.655881	0.723695	0.696389	126373	++-	0.386194	-0.0577552	0.012876	7.38e-06	0.099692	0.951376	306127	---	0.0132	35
	APOE4_neg	rs6848246	4	98993868	A	T	0.384112	-0.00697829	0.0158787	0.660337	0.713609	0.699909	126369	++-	0.386395	-0.0586264	0.012876	5.36e-06	0.137961	0.933345	306123	---	0.011542	35
	APOE4_neg	rs6850128	4	98995236	T	A	0.384969	-0.00729555	0.0158605	0.645551	0.656203	0.72029	126370	++-	0.387227	-0.0592809	0.012861	4.1e-06	0.137707	0.933463	306127	---	0.01092	35
	APOE4_neg	rs6850293	4	98995270	T	G	0.38502	-0.00733483	0.0158584	0.643731	0.710549	0.700981	126373	++-	0.387277	-0.0598211	0.0128603	3.35e-06	0.162417	0.922002	306127	---	0.010171	35	rs6850293	METAP1
	APOE4_neg	rs10035037	4	98997510	A	C	0.384758	-0.00637327	0.015857	0.68776	0.64002	0.726142	126374	++-	0.38694	-0.0588841	0.0128623	4.76e-06	0.135252	0.93461	306126	---	0.010137	35
	APOE4_neg	rs2123782	4	99005814	T	C	0.384716	-0.00619616	0.0158506	0.695879	0.601562	0.74024	126369	++-	0.386917	-0.0591292	0.012854	4.29e-06	0.167357	0.919727	306126	---	0.009511	35
	APOE4_neg	rs7676259	4	99021498	A	G	0.384817	-0.00544077	0.0158451	0.731329	0.634619	0.728105	126375	++-	0.386991	-0.058742	0.012849	4.91e-06	0.11838	0.942528	306128	---	0.008995	35
	APOE4_neg	rs76610881	4	158798803	G	A	0.108909	0.00215368	0.0249283	0.931132	1.44295	0.486034	126372	--+	0.108454	-0.0946998	0.0203672	3.38e-06	0.225639	0.893312	306120	---	0.002634	36
	APOE4_neg	rs78890745	4	158913322	A	G	0.108399	-0.00312588	0.0250463	0.900658	1.5633	0.457651	126367	-++	0.107979	-0.0947042	0.0204674	3.77e-06	0.302785	0.85951	306117	---	0.004654	36
	APOE4_neg	rs17287714	4	158950014	C	T	0.117748	-0.0133913	0.0241952	0.579966	0.468394	0.791206	126372	---	0.117785	-0.0977782	0.0197274	7.31e-07	0.136109	0.934209	306118	---	0.006886	36	rs17287714	C4orf45
	APOE4_neg	rs182770540	4	187908137	C	A	0.001334	-0.161349	0.222281	0.467925	1.85922	0.394707	125904	-++	0.00132	0.817266	0.179503	5.37e-06	0.433042	0.805316	305110	+++	0.000618	37	rs182770540	ZFP42
	APOE4_neg	rs532919914	5	4138991	C	T									0.001103	1.00022	0.212986	2.69e-06	7.16024	0.027872	302911	-++		38
	APOE4_neg	rs146446135	5	4586765	A	G	0.005505	0.0284417	0.119528	0.811913	2.04325	0.36001	126124	-++	0.005657	0.454861	0.0967919	2.65e-06	0.030145	0.985041	305792	+++	0.005577	38	rs146446135	ADAMTS16
	APOE4_neg	rs10064057	5	56372776	T	C	0.065155	0.0146975	0.0316731	0.642643	0.819175	0.663924	126124	+-+	0.06604	-0.135557	0.0251775	7.45e-08	0.349331	0.839738	306084	---	0.000206	39	rs10064057	ANKRD55
	APOE4_neg	rs9292114	5	56378113	G	A	0.065366	0.0146896	0.0313586	0.639493	1.35758	0.50723	126374	+-+	0.066258	-0.132032	0.0250429	1.38e-07	0.237627	0.887973	306124	---	0.000258	39
	APOE4_neg	rs73758707	5	56379017	C	T	0.065286	0.0136544	0.0313986	0.663676	1.35705	0.507365	126375	+-+	0.06617	-0.133333	0.0250789	1.08e-07	0.270835	0.873351	306124	---	0.000256	39
	APOE4_neg	rs10471973	5	56379911	A	G	0.053395	0.00915298	0.0345553	0.791101	0.585532	0.746197	126373	+-+	0.053517	-0.139415	0.0277266	5.05e-07	0.682941	0.710725	306122	---	0.000803	39
	APOE4_neg	rs10471974	5	56379919	G	A	0.053274	0.0090202	0.0345896	0.794261	0.582784	0.747223	126373	+-+	0.053372	-0.140797	0.0277619	4.02e-07	0.74344	0.689547	306122	---	0.000735	39
	APOE4_neg	rs73758712	5	56380342	A	G	0.05339	0.0105135	0.0345409	0.760844	0.475473	0.788411	126348	--+	0.053525	-0.137613	0.0276965	6.87e-07	0.991072	0.609244	306090	---	0.000825	39
	APOE4_neg	rs75540772	5	56380535	C	T	0.053435	0.00930656	0.0345281	0.787516	0.626933	0.730909	126373	--+	0.053521	-0.139406	0.0277027	4.94e-07	0.902442	0.63685	306122	---	0.000786	39
	APOE4_neg	rs78584179	5	56380782	T	C	0.053343	0.0100335	0.0345519	0.771521	0.642353	0.725295	126372	--+	0.053418	-0.138326	0.0277222	6.16e-07	0.840755	0.656799	306121	---	0.000816	39
	APOE4_neg	rs112265421	5	56380787	T	C	0.053335	0.00975823	0.0345553	0.777642	0.643328	0.724942	126373	--+	0.053409	-0.138109	0.0277231	6.42e-07	0.866131	0.648518	306121	---	0.000849	39
	APOE4_neg	rs113437723	5	56380992	C	T	0.053322	0.00946506	0.0345518	0.784132	0.62675	0.730976	126373	--+	0.053388	-0.135451	0.0277154	1.04e-06	0.699497	0.704865	306123	---	0.001075	39
	APOE4_neg	rs111375455	5	56381221	G	T	0.053309	0.0100355	0.0345624	0.771545	0.56651	0.753327	126368	--+	0.053386	-0.13508	0.0277164	1.11e-06	0.696324	0.705985	306122	---	0.00106	39
	APOE4_neg	rs75152228	5	56381436	A	G	0.053307	0.00942544	0.0345574	0.785047	0.603759	0.739427	126373	--+	0.053381	-0.134869	0.0277155	1.16e-06	0.696604	0.705886	306123	---	0.00113	39
	APOE4_neg	rs79848105	5	56381530	A	T	0.053306	0.00915497	0.0345628	0.791101	0.615349	0.735155	126368	--+	0.053381	-0.134747	0.0277152	1.18e-06	0.707397	0.702087	306121	---	0.001167	39
	APOE4_neg	rs80064069	5	56381746	A	G	0.053405	0.00881999	0.0345342	0.798411	0.607599	0.738009	126349	--+	0.053513	-0.137915	0.0276899	6.45e-07	0.763377	0.682708	306091	---	0.000922	39
	APOE4_neg	rs75803739	5	56381773	T	C	0.0534	0.00809019	0.0345329	0.814764	0.600747	0.740541	126355	--+	0.05351	-0.137404	0.0276911	7.11e-07	0.815149	0.665262	306091	---	0.001018	39
	APOE4_neg	rs80258338	5	56381817	A	T	0.053402	0.00795626	0.0345331	0.817777	0.592593	0.743567	126357	--+	0.053509	-0.137393	0.0276915	7.12e-07	0.796865	0.671371	306097	---	0.00103	39
	APOE4_neg	rs79026665	5	56381993	T	C	0.053401	0.00843731	0.0345268	0.806939	0.577387	0.749242	126373	--+	0.053501	-0.13732	0.0276883	7.2e-07	0.768264	0.681042	306122	---	0.000995	39
	APOE4_neg	rs112919510	5	56382122	T	G	0.053356	0.00272429	0.0345827	0.937191	0.716326	0.698959	126372	--+	0.053495	-0.136847	0.0276945	7.9e-07	0.781698	0.676482	306122	---	0.001638	39
	APOE4_neg	rs78613828	5	56382802	C	T	0.053353	0.00188123	0.0345573	0.956569	0.689041	0.70856	126373	--+	0.053491	-0.136042	0.0276849	9.09e-07	0.772396	0.679636	306123	---	0.001851	39
	APOE4_neg	rs79687665	5	56382916	G	T	0.053352	0.00181835	0.0345595	0.958022	0.686882	0.709325	126373	--+	0.05349	-0.13599	0.027684	9.17e-07	0.770489	0.680284	306123	---	0.001867	39
	APOE4_neg	rs74837419	5	56383182	G	C	0.053352	0.00162468	0.0345625	0.962492	0.686512	0.709457	126372	--+	0.053489	-0.13588	0.0276823	9.34e-07	0.766352	0.681693	306123	---	0.001909	39
	APOE4_neg	rs79711004	5	56383233	A	G	0.053378	0.000739726	0.0345537	0.982911	0.656965	0.720016	126372	--+	0.053511	-0.135744	0.0276771	9.53e-07	0.752706	0.68636	306122	---	0.002061	39
	APOE4_neg	rs75648009	5	56383633	T	C	0.05331	0.00330453	0.0345775	0.923842	0.546598	0.760865	126372	--+	0.053457	-0.137183	0.0277073	7.51e-07	0.635485	0.72779	306123	---	0.001529	39
	APOE4_neg	rs76055962	5	56383973	G	T	0.053121	0.00839863	0.0364608	0.817814	0.438299	0.507945	123390	-?+	0.053189	-0.140821	0.0288413	1.07e-06	0.250238	0.616908	302852	-?-	0.001334	39
	APOE4_neg	rs73758717	5	56384190	T	C	0.049436	0.014664	0.0358085	0.682182	0.939034	0.625304	126371	--+	0.049604	-0.131363	0.0286979	4.78e-06	1.84438	0.397646	306122	---	0.001469	39
	APOE4_neg	rs1052345	5	80321809	T	A	0.149145	0.0141662	0.021502	0.510022	0.521321	0.770543	126375	+-+	0.149918	0.0776849	0.0174156	8.29e-06	0.641973	0.725433	306129	+++	0.02172	40	rs1052345	SPZ1
	APOE4_neg	rs765168454	5	85080442	T	G									0.000979	0.859124	0.192173	7.91e-06	0.852427	0.652977	305233	+++		41	rs765168454	EDIL3
	APOE4_neg	rs140418775	5	165361488	G	A	0.000989	-0.0536856	0.236015	0.820053	1.02238	0.599781	125912	+--	0.000985	0.905834	0.194968	3.44e-06	3.14161	0.207878	305471	+++	0.00173	42	rs140418775
	APOE4_neg	rs116347724	5	180197032	A	G	0.10219	0.0637501	0.0253253	0.011847	3.61744	0.163864	126372	+++	0.102737	0.0933929	0.0205945	5.85e-06	3.70275	0.157021	306127	+++	0.363807	43
	APOE4_neg	rs113706587	5	180201150	A	G	0.101834	0.0640409	0.0253219	0.011456	3.33147	0.189051	126374	+++	0.102373	0.0952602	0.0205792	3.73e-06	3.51158	0.172771	306126	+++	0.33868	43	rs113706587	RASGEF1C	RASGEF1C
	APOE4_neg	rs76792388	5	180202485	C	A	0.101742	0.0613114	0.0253086	0.015433	2.77169	0.250112	126375	+++	0.10234	0.0948564	0.0205628	4.03e-06	3.68908	0.158098	306127	+++	0.303603	43
	APOE4_neg	rs142507382	5	180342485	T	C	0.002521	-0.0364887	0.170099	0.830136	2.15629	0.340227	126206	-+-	0.002372	0.638031	0.14144	6.55e-06	1.80219	0.406125	305731	+++	0.002305	43
	APOE4_neg	rs116160863	5	180626689	G	A	0.011017	0.017444	0.0780718	0.823188	0.384602	0.825058	126372	+-+	0.010579	0.298288	0.065817	5.93e-06	2.40993	0.299703	306118	+++	0.005968	43
	APOE4_neg	rs115236394	6	6978039	A	G	0.048759	-0.0381059	0.0370147	0.303239	2.65154	0.265598	126374	++-	0.049783	-0.138769	0.0295768	2.75e-06	3.82288	0.147867	306122	-+-	0.033643	44	rs115236394	RREB1
	APOE4_neg	rs34757679	6	32419596	G	GGAAA	0.219893	-0.0788928	0.019866	7.22e-05	5.19232	0.022687	123392	-?-	0.221461	-0.0733183	0.0158001	3.53e-06	0.764166	0.382028	302858	-?-	0.826157	45
	APOE4_neg	rs9268852	6	32461817	A	G	0.396669	0.0504288	0.0158412	0.001462	1.32421	0.515764	126375	+++	0.394954	0.0581104	0.0128777	6.5e-06	4.19784	0.122589	306128	+-+	0.706714	45
	APOE4_neg	rs9268863	6	32462512	A	G	0.396701	0.0505182	0.015841	0.001434	1.28189	0.526795	126374	+++	0.395002	0.0577093	0.0128768	7.51e-06	4.12026	0.127437	306127	+-+	0.724651	45
	APOE4_neg	rs9268877	6	32463370	A	G	0.396056	0.0490739	0.0158285	0.001941	1.20595	0.547182	126371	+++	0.394321	0.0569152	0.012868	9.87e-06	3.9384	0.139568	306121	+-+	0.700735	45
	APOE4_neg	rs9268881	6	32463829	T	A	0.396992	0.0493091	0.0158422	0.001863	1.18894	0.551854	126372	+++	0.395311	0.0575375	0.0128774	8e-06	4.3219	0.115215	306126	+-+	0.686945	45
	APOE4_neg	rs9268883	6	32463861	T	A	0.397015	0.0500427	0.0158404	0.001589	1.28147	0.526905	126373	+++	0.395371	0.0575932	0.0128779	7.85e-06	4.4294	0.109186	306124	+-+	0.71149	45
	APOE4_neg	rs9268888	6	32464090	G	T	0.396982	0.0500132	0.0158403	0.001599	1.26849	0.530336	126371	+++	0.395319	0.0576055	0.0128767	7.8e-06	3.96686	0.137596	306124	+-+	0.709987	45
	APOE4_neg	rs9268912	6	32464732	C	A	0.396986	0.0500998	0.0158404	0.00157	1.32792	0.514808	126375	+++	0.395323	0.0573062	0.0128755	8.67e-06	4.29251	0.116921	306127	+-+	0.724064	45
	APOE4_neg	rs9268926	6	32465290	G	A	0.242328	-0.0883395	0.018761	2.53e-06	6.91153	0.031563	126375	---	0.246179	-0.0703173	0.0151714	3.63e-06	2.00922	0.366187	306127	-+-	0.455118	45
	APOE4_neg	rs9268937	6	32465622	A	G	0.397577	0.0487635	0.015866	0.002125	1.00199	0.605928	126265	+++	0.395808	0.057648	0.0128811	7.73e-06	3.97604	0.136967	306118	+-+	0.663777	45
	APOE4_neg	rs9268979	6	32467267	T	C	0.396955	0.0498249	0.0158414	0.001667	1.25744	0.533274	126372	+++	0.395271	0.0574988	0.0128765	8.1e-06	4.10538	0.128389	306126	+-+	0.707001	45
	APOE4_neg	rs9269041	6	32470466	G	A	0.358048	0.0618117	0.0161641	0.000132	1.72623	0.421846	126334	+++	0.35583	0.0601916	0.0131264	4.6e-06	5.88814	0.052651	306126	+-+	0.937963	45
	APOE4_neg	rs9269042	6	32470610	C	T	0.397182	0.0500056	0.0158414	0.001603	1.18408	0.553197	126366	+++	0.395517	0.0578651	0.012875	7.08e-06	3.93993	0.139462	306127	+-+	0.700249	45
	APOE4_neg	rs5026743	6	32472187	G	T	0.396695	0.0505011	0.0158503	0.001449	1.27903	0.527548	126373	+++	0.394985	0.0574865	0.0128848	8.25e-06	4.09759	0.12889	306128	+-+	0.732398	45
	APOE4_neg	rs7773030	6	32473619	G	A	0.397693	0.0446004	0.016715	0.007641	0.504477	0.47754	123392	+?+	0.396229	0.0636722	0.0133692	1.94e-06	0.611177	0.434345	302859	+?+	0.372914	45
	APOE4_neg	rs35743245	6	32592127	T	C	0.186211	-0.103235	0.0214516	1.52e-06	8.95668	0.002765	123392	-?-	0.188414	-0.0803926	0.0170147	2.34e-06	0.443072	0.505644	302858	-?-	0.40413	45
	APOE4_neg	rs35472547	6	32592593	T	G	0.186977	-0.103324	0.0213835	1.38e-06	8.94967	0.002775	123392	-?-	0.189198	-0.0792445	0.0169609	3.03e-06	0.389422	0.532604	302858	-?-	0.377631	45
	APOE4_neg	rs34924558	6	32592669	T	C	0.18061	-0.113207	0.0206601	4.37e-08	11.1978	0.003702	126367	---	0.182689	-0.0770517	0.0167069	4.05e-06	1.89442	0.387822	306125	---	0.173575	45
	APOE4_neg	rs34496598	6	32592678	T	C	0.180674	-0.113022	0.0206557	4.56e-08	11.1401	0.00381	126366	---	0.182752	-0.0768897	0.0167033	4.22e-06	1.97033	0.373378	306126	---	0.173755	45
	APOE4_neg	rs34415150	6	32592700	G	A	0.179757	-0.110825	0.020553	7.12e-08	11.0866	0.003914	126373	---	0.181855	-0.0765874	0.0166166	4.11e-06	2.38263	0.303821	306127	-+-	0.19514	45
	APOE4_neg	rs35118762	6	32592854	T	C	0.18708	-0.110073	0.0202376	5.48e-08	10.7252	0.004689	126375	---	0.189319	-0.0741257	0.0163512	5.89e-06	1.66427	0.43512	306128	---	0.167073	45
	APOE4_neg	rs34928543	6	32592918	C	G	0.187038	-0.109594	0.0202454	6.33e-08	10.5018	0.005243	126370	---	0.189278	-0.0740169	0.0163549	6.11e-06	1.6276	0.44317	306126	---	0.171618	45
	APOE4_neg	rs35525122	6	32593506	A	C	0.186449	-0.111326	0.0202467	3.92e-08	10.8529	0.004399	126371	---	0.188675	-0.0751752	0.0163578	4.38e-06	1.75291	0.416255	306128	---	0.164843	45
	APOE4_neg	rs35265698	6	32593557	G	C	0.187082	-0.1094	0.0202405	6.63e-08	10.587	0.005024	126374	---	0.189305	-0.0742075	0.0163574	5.8e-06	1.72649	0.42179	306124	---	0.176257	45
	APOE4_neg	rs34350244	6	32593688	T	C	0.191015	-0.0992415	0.0213317	3.33e-06	8.22926	0.004122	123392	-?-	0.193225	-0.0809736	0.0169196	1.73e-06	0.469114	0.493395	302858	-?-	0.502273	45
	APOE4_neg	rs35294087	6	32593689	G	A	0.187104	-0.109486	0.0202386	6.46e-08	10.6279	0.004923	126375	---	0.189314	-0.0738123	0.0163555	6.48e-06	1.70191	0.427006	306126	---	0.170383	45
	APOE4_neg	rs111547585	6	32593691	T	TA	0.186449	-0.111592	0.0202486	3.65e-08	10.9224	0.004249	126375	---	0.188662	-0.0749639	0.0163602	4.67e-06	1.77839	0.410986	306127	---	0.159403	45
	APOE4_neg	rs34535888	6	32593750	C	T	0.186167	-0.11224	0.0202644	3.12e-08	11.1708	0.003752	126375	---	0.18832	-0.0751967	0.0163767	4.46e-06	1.7696	0.412798	306128	---	0.155081	45
	APOE4_neg	rs34553045	6	32593788	C	T	0.172258	-0.113582	0.0209945	6.44e-08	11.4212	0.003311	126375	---	0.173753	-0.0755299	0.0170073	9.08e-06	1.9094	0.384928	306126	---	0.159018	45
	APOE4_neg	rs35371668	6	32593861	T	C	0.176349	-0.109481	0.0207643	1.37e-07	10.7743	0.004575	126375	---	0.17821	-0.077002	0.0168009	4.65e-06	1.9567	0.37593	306128	---	0.223972	45
	APOE4_neg	rs34647096	6	32593904	A	G	0.186927	-0.111237	0.0202447	4.01e-08	10.8839	0.004331	126373	---	0.189101	-0.0741849	0.0163556	5.82e-06	1.65467	0.437212	306127	---	0.154538	45
	APOE4_neg	rs188575117	6	32594158	C	A	0.153457	-0.137906	0.0269752	3.25e-07	0.153705	0.926026	126233	---	0.161933	-0.0933781	0.0211175	9.92e-06	1.76425	0.413902	305897	---	0.193669	45
	APOE4_neg	rs2760980	6	32597424	A	G	0.179289	-0.115226	0.0207047	2.68e-08	11.6422	0.002964	126369	---	0.180922	-0.0793268	0.0167554	2.23e-06	2.17248	0.337482	306128	---	0.177696	45
	APOE4_neg	rs2760985	6	32598621	A	G	0.186538	-0.109652	0.0202694	6.46e-08	10.9523	0.004185	126375	+--	0.188762	-0.073723	0.0163925	6.98e-06	1.94647	0.377859	306128	-+-	0.168101	45
	APOE4_neg	rs2454139	6	32598858	C	G	0.18161	-0.111576	0.0206002	6.22e-08	10.9306	0.004231	126372	---	0.183493	-0.0772677	0.0166626	3.59e-06	1.96236	0.374868	306128	---	0.195336	45
	APOE4_neg	rs28752501	6	32601218	A	G	0.391254	-0.0756259	0.0160427	2.47e-06	2.55482	0.278758	126180	---	0.393131	-0.0574861	0.0130043	9.98e-06	3.50849	0.173038	306066	-+-	0.379744	45
	APOE4_neg	rs2647062	6	32602640	C	A	0.173439	-0.110562	0.0210945	1.63e-07	10.7248	0.00469	126372	---	0.174828	-0.0787586	0.0170941	4.14e-06	2.14438	0.342259	306128	---	0.241439	45
	APOE4_neg	rs558721	6	32602796	T	C	0.182317	-0.110479	0.0205783	8.11e-08	10.7892	0.004541	126373	---	0.184291	-0.0780599	0.0166404	2.76e-06	2.03665	0.361199	306128	---	0.220555	45
	APOE4_neg	rs679242	6	32603181	T	G	0.182664	-0.110141	0.0205771	8.86e-08	11.0999	0.003888	126374	---	0.184635	-0.0791698	0.0166457	2.01e-06	1.85414	0.395711	306128	---	0.241901	45
	APOE4_neg	rs2760990	6	32603333	A	G	0.182769	-0.110503	0.0205699	7.96e-08	11.1633	0.003766	126373	---	0.184717	-0.0780491	0.0166416	2.78e-06	1.79738	0.407102	306126	---	0.219952	45
	APOE4_neg	rs2647066	6	32603345	T	C	0.186613	-0.110848	0.0202515	4.51e-08	11.1405	0.00381	126374	---	0.188797	-0.0762463	0.0163696	3.25e-06	1.59722	0.449955	306125	---	0.183911	45
	APOE4_neg	rs17425622	6	32604184	C	T	0.187733	-0.110239	0.0202848	5.62e-08	10.9337	0.004225	126374	---	0.189993	-0.0773606	0.016396	2.42e-06	1.36428	0.505535	306118	---	0.207453	45
	APOE4_neg	rs585669	6	32604336	A	G	0.483667	-0.0690114	0.0155282	8.94e-06	1.79829	0.406916	126371	---	0.485176	-0.05671	0.0126107	6.99e-06	4.81295	0.090132	306122	-+-	0.538606	45
	APOE4_neg	rs601945	6	32605638	G	A	0.186697	-0.108873	0.0202882	8.21e-08	11.2116	0.003677	126374	+--	0.188943	-0.0760563	0.016413	3.64e-06	1.7481	0.417259	306127	---	0.208525	45
	APOE4_neg	rs602457	6	32605785	C	T	0.16983	-0.108711	0.0211557	2.82e-07	13.103	0.001428	126373	+--	0.171105	-0.0777907	0.017162	5.91e-06	1.41831	0.492059	306127	---	0.256357	45
	APOE4_neg	rs643889	6	32608141	T	A	0.393739	-0.0706349	0.0167395	2.48e-05	1.84962	0.173827	123392	-?-	0.395517	-0.0630101	0.0133944	2.59e-06	0.683728	0.408306	302859	-?-	0.722137	45
	APOE4_neg	rs482044	6	32608287	C	G	0.415088	-0.0772224	0.0158096	1.06e-06	3.87661	0.143948	126373	---	0.416744	-0.0583593	0.0128332	5.51e-06	3.24195	0.197706	306129	-+-	0.354255	45
	APOE4_neg	rs646984	6	32608815	C	A	0.40297	-0.0637442	0.0166862	0.000135	0.626284	0.428722	123392	-?-	0.403939	-0.0730009	0.0133548	4.7e-08	0.48341	0.486882	302859	-?-	0.664947	45
	APOE4_neg	rs647035	6	32608849	A	G	0.389826	-0.0643209	0.0168722	0.000139	0.670999	0.412703	123392	-?-	0.390248	-0.0715089	0.013516	1.24e-07	0.591938	0.441671	302859	-?-	0.739499	45
	APOE4_neg	rs560530	6	32609445	A	G	0.206905	-0.0938339	0.0193446	1.25e-06	6.61205	0.036662	126364	---	0.208632	-0.0743939	0.0156492	2.03e-06	2.95535	0.228168	306118	-+-	0.434638	45
	APOE4_neg	rs660895	6	32609603	G	A	0.209663	-0.0914247	0.0192708	2.13e-06	6.30459	0.042754	126374	---	0.211672	-0.0727922	0.0155869	3.06e-06	2.66197	0.264216	306128	-+-	0.452209	45
	APOE4_neg	rs536810	6	32609720	T	C	0.415544	-0.0668666	0.0157791	2.29e-05	0.85481	0.652199	126373	---	0.417093	-0.0594517	0.0128254	3.62e-06	5.71978	0.057275	306129	-+-	0.71539	45
	APOE4_neg	rs35909516	6	32609784	A	ATG	0.210054	-0.0908595	0.0192714	2.46e-06	6.2244	0.044503	126375	---	0.211974	-0.0734711	0.0155851	2.47e-06	2.53842	0.281054	306129	-+-	0.482974	45
	APOE4_neg	rs535852	6	32609827	T	C	0.416375	-0.0674869	0.0157729	1.9e-05	0.901378	0.637189	126375	---	0.41795	-0.058583	0.0128199	4.96e-06	5.72783	0.057045	306129	-+-	0.661367	45
	APOE4_neg	rs532965	6	32610196	G	T	0.186789	-0.110245	0.020234	5.2e-08	11.4745	0.003224	126375	+--	0.189008	-0.0750016	0.0163476	4.54e-06	1.62772	0.443145	306128	---	0.17545	45
	APOE4_neg	rs532098	6	32610275	A	G	0.455349	-0.067059	0.0155672	1.67e-05	1.07878	0.583104	126375	---	0.456688	-0.0570498	0.0126662	6.76e-06	5.71161	0.05751	306127	-+-	0.617993	45
	APOE4_neg	rs17211342	6	32610546	G	A	0.455649	-0.0669339	0.0155681	1.73e-05	1.06655	0.586682	126375	---	0.45696	-0.056872	0.0126669	7.23e-06	5.52687	0.063075	306126	-+-	0.616182	45
	APOE4_neg	rs17204995	6	32610551	A	G	0.455649	-0.066935	0.015568	1.73e-05	1.06666	0.586648	126375	---	0.45696	-0.056872	0.0126669	7.23e-06	5.52688	0.063075	306126	-+-	0.616136	45
	APOE4_neg	rs5021726	6	32610704	C	T	0.455321	-0.0670013	0.0155685	1.7e-05	1.07387	0.584538	126369	---	0.456671	-0.0572192	0.012666	6.35e-06	5.52701	0.06307	306127	-+-	0.625983	45
	APOE4_neg	rs3997868	6	32610813	G	A	0.207497	-0.0930862	0.0193128	1.46e-06	6.51958	0.038396	126374	---	0.209269	-0.0745264	0.0156212	1.87e-06	2.63302	0.268069	306129	-+-	0.454966	45
	APOE4_neg	rs3997869	6	32610855	T	C	0.262301	-0.0939009	0.0177071	1.16e-07	6.5001	0.038772	126374	---	0.263126	-0.0696106	0.0143631	1.28e-06	3.55132	0.169372	306128	-+-	0.286688	45
	APOE4_neg	rs5021727	6	32610856	G	A	0.457917	-0.0684662	0.0164075	3.04e-05	1.16687	0.280046	123392	-?-	0.459574	-0.0634905	0.0131437	1.39e-06	1.1089	0.292322	302859	-?-	0.812896	45
	APOE4_neg	rs504594	6	32610995	A	C	0.186404	-0.109586	0.02027	6.58e-08	11.6572	0.002942	126372	+--	0.188584	-0.0741924	0.0163879	6.06e-06	1.9598	0.375348	306128	-+-	0.174491	45
[truncated: 4,493 more rows]

## Sheet: eTable 8
	eTable 8. Number of genes per cell-type for which transcriptogenomic weights could be calculated and significant cTWAS findings were obtained
	Cell Types	No. of genes with weights for cTWAS		FDR significant cTWAS cell-type-gene pairs before APOE*4 specificity filtering
				No. APOE*4- (%)		No. APOE*4+ (%)		No. APOE*4+ / (No. APOE*4+ & APOE*4-)
	astrocytes	5489		18 (0.33%)		13 (0.24%)		0.419355
	endothelial cells	323		4 (1.24%)		1 (0.31%)		0.2
	excitatory neurons	8964		40 (0.45%)		16 (0.18%)		0.285714
	inhibitory neurons	6420		22 (0.34%)		6 (0.09%)		0.214286
	microglia	1965		26 (1.32%)		15 (0.76%)		0.365854
	oligodendrocytes	5020		23 (0.46%)		17 (0.34%)		0.425
	OPCs	2662		10 (0.38%)		7 (0.26%)		0.411765
	Cell Types	No. of genes with weights for cTWAS		FDR significant cTWAS cell-type-gene pairs after APOE*4 specificity filtering
				No. APOE*4- (%)		No. APOE*4+ (%)		No. APOE*4+ / (No. APOE*4+ & APOE*4-)
	astrocytes	5489		8 (0.15%)		3 (0.05%)		0.2727
	endothelial cells	323		2 (0.62%)		0 (0.00%)		0
	excitatory neurons	8964		17 (0.19%)		4 (0.04%)		0.1905
	inhibitory neurons	6420		12 (0.19%)		1 (0.02%)		0.0769
	microglia	1965		11 (0.56%)		2 (0.10%)		0.1538
	oligodendrocytes	5020		11 (0.22%)		5 (0.10%)		0.3125
	OPCs	2662		6 (0.23%)		2 (0.08%)		0.25

## Sheet: eTable 9
	eTable 9. Number of unique genetic loci per cell-type for which significant cTWAS findings were obtained
	Cell Types		FDR significant cTWAS cell-type-locus pairs before APOE*4 specificity filtering
			No. APOE*4- (%)		No. APOE*4+ (%)		No. APOE*4+ / (No. APOE*4+ & APOE*4-)
	astrocytes		12		8		0.4
	endothelial cells		4		1		0.2
	excitatory neurons		20		8		0.285714
	inhibitory neurons		11		3		0.214286
	microglia		24		12		0.333333
	oligodendrocytes		13		10		0.434783
	OPCs		7		6		0.461538
	Cell Types		FDR significant cTWAS cell-type-locus pairs after APOE*4 specificity filtering
			No. APOE*4- (%)		No. APOE*4+ (%)		No. APOE*4+ / (No. APOE*4+ & APOE*4-)
	astrocytes		6		3		0.333333
	endothelial cells		2		0		0
	excitatory neurons		9		3		0.25
	inhibitory neurons		5		1		0.166667
	microglia		10		2		0.166667
	oligodendrocytes		7		5		0.416667
	OPCs		3		2		0.4

[truncated: 16 more sheets: eTable 10, eTable 11, eTable 12, eTable 13, eTable 14, eTable 15, eTable 16, eTable 17, eTable 18, eTable 19, eTable 20, eTable 21, eTable 22, eTable 23, eTable 24, eTable 25]
